# Supplementary material for: Detection of SARS-CoV-2 intra-host recombination during superinfection with Alpha and Epsilon variants in New York City
Source: Nat Commun. 2022 Jun 25;13:3645. doi: 10.1038/s41467-022-31247-x (PMC9233664; doi:10.1038/s41467-022-31247-x)
Supplement: Supplementary file 3 — Supplementary Data 1 [file 41467_2022_31247_MOESM3_ESM.csv]

Virus name	GISAID Accession	Date collected	Pangolin Lineage	Originating laboratory	Submitting laboratory	Authors
hCoV-19/USA/CO-CDPHE-2100559572/2021	EPI_ISL_1234380	2021-03-05	B.1.429	Colorado Department of Public Health and Environment	Colorado Department of Public Health and Environment	Laura Bankers, Molly C. Hetherington-Rauth, Diana Ir, Shannon Ely, Shannon R. Matzinger, Sarah Elizabeth Totten, Emily A. Travanty
hCoV-19/USA/CO-CDPHE-2100559573/2021	EPI_ISL_1234381	2021-03-05	B.1.429	Colorado Department of Public Health and Environment	Colorado Department of Public Health and Environment	Laura Bankers, Molly C. Hetherington-Rauth, Diana Ir, Shannon Ely, Shannon R. Matzinger, Sarah Elizabeth Totten, Emily A. Travanty
hCoV-19/USA/FL-BPHL-0501/2021	EPI_ISL_1132148	2021-01-28	B.1.429	Florida Bureau of Public Health Laboratories	Florida Bureau of Public Health Laboratories	Sarah Schmedes, Jason Blanton
hCoV-19/USA/CA-RD594-CV0051/2021	EPI_ISL_1132853	2021-02-11	B.1.429	Fulgent Genetics	Fulgent Genetics	Harry Gao, Mickey Li, John Gao, Joseph Fierro, Benafsh Sapra, Becky Tsai, Yan Meng, Doreen Ng, James Xie
hCoV-19/USA/CA-RD594-CV0057/2021	EPI_ISL_1132864	2021-02-11	B.1.429	Fulgent Genetics	Fulgent Genetics	Harry Gao, Mickey Li, John Gao, Joseph Fierro, Benafsh Sapra, Becky Tsai, Yan Meng, Doreen Ng, James Xie
hCoV-19/USA/CA-RD594-CV006/2021	EPI_ISL_1132884	2021-02-11	B.1.429	Fulgent Genetics	Fulgent Genetics	Harry Gao, Mickey Li, John Gao, Joseph Fierro, Benafsh Sapra, Becky Tsai, Yan Meng, Doreen Ng, James Xie
hCoV-19/USA/CA-RD594-CV0065/2021	EPI_ISL_1132910	2021-02-11	B.1.429	Fulgent Genetics	Fulgent Genetics	Harry Gao, Mickey Li, John Gao, Joseph Fierro, Benafsh Sapra, Becky Tsai, Yan Meng, Doreen Ng, James Xie
hCoV-19/USA/CA-RD592-CV001/2021	EPI_ISL_1132916	2021-02-03	B.1.429	Fulgent Genetics	Fulgent Genetics	Harry Gao, Mickey Li, John Gao, Joseph Fierro, Benafsh Sapra, Becky Tsai, Yan Meng, Doreen Ng, James Xie
hCoV-19/USA/CA-RD592-CV0057/2021	EPI_ISL_1132946	2021-02-03	B.1.429	Fulgent Genetics	Fulgent Genetics	Harry Gao, Mickey Li, John Gao, Joseph Fierro, Benafsh Sapra, Becky Tsai, Yan Meng, Doreen Ng, James Xie
hCoV-19/USA/NV-NSPHL-342907/2021	EPI_ISL_1136189	2021-02-26	B.1.429	Nevada State Public Health Laboratory	Nevada State Public Health Laboratory	Andrew Gorzalski, Mark Pandori
hCoV-19/USA/CA-CDC-STM-000011913/2021	EPI_ISL_1133832	2021-02-10	B.1.429	Helix/Illumina	Respiratory Viruses Branch, Division of Viral Diseases, Centers for Disease Control and Prevention	Peter W. Cook, Dakota Howard, Dhwani Batra, Ben L. Rambo-Martin, Eileen de Feo, Jan Antico, Christine Tran, Matthew Tolentino, Shannon Wickline, Kim Gietzen, Brad Sickler, Jingtao Liu, Eric Allen, Phil Febbo, Summer Galloway, Nicole L. Washington, Simon White, Geraint Levan, Kelly Schiabor Barrett, Elizabeth Cirulli, Alexandre Bolze, Ary Ascencio, Charlotte Rivera-Garcia, Ryan Cho, Jason Nguyen, …
hCoV-19/USA/CA-CDC-STM-000012015/2021	EPI_ISL_1133915	2021-02-10	B.1.429	Helix/Illumina	Respiratory Viruses Branch, Division of Viral Diseases, Centers for Disease Control and Prevention	Peter W. Cook, Dakota Howard, Dhwani Batra, Ben L. Rambo-Martin, Eileen de Feo, Jan Antico, Christine Tran, Matthew Tolentino, Shannon Wickline, Kim Gietzen, Brad Sickler, Jingtao Liu, Eric Allen, Phil Febbo, Summer Galloway, Nicole L. Washington, Simon White, Geraint Levan, Kelly Schiabor Barrett, Elizabeth Cirulli, Alexandre Bolze, Ary Ascencio, Charlotte Rivera-Garcia, Ryan Cho, Jason Nguyen, …
hCoV-19/USA/CA-CDC-STM-000012055/2021	EPI_ISL_1133917	2021-02-09	B.1.429	Helix/Illumina	Respiratory Viruses Branch, Division of Viral Diseases, Centers for Disease Control and Prevention	Peter W. Cook, Dakota Howard, Dhwani Batra, Ben L. Rambo-Martin, Eileen de Feo, Jan Antico, Christine Tran, Matthew Tolentino, Shannon Wickline, Kim Gietzen, Brad Sickler, Jingtao Liu, Eric Allen, Phil Febbo, Summer Galloway, Nicole L. Washington, Simon White, Geraint Levan, Kelly Schiabor Barrett, Elizabeth Cirulli, Alexandre Bolze, Ary Ascencio, Charlotte Rivera-Garcia, Ryan Cho, Jason Nguyen, …
hCoV-19/USA/CA-CDC-STM-000012123/2021	EPI_ISL_1133980	2021-02-10	B.1.429	Helix/Illumina	Respiratory Viruses Branch, Division of Viral Diseases, Centers for Disease Control and Prevention	Peter W. Cook, Dakota Howard, Dhwani Batra, Ben L. Rambo-Martin, Eileen de Feo, Jan Antico, Christine Tran, Matthew Tolentino, Shannon Wickline, Kim Gietzen, Brad Sickler, Jingtao Liu, Eric Allen, Phil Febbo, Summer Galloway, Nicole L. Washington, Simon White, Geraint Levan, Kelly Schiabor Barrett, Elizabeth Cirulli, Alexandre Bolze, Ary Ascencio, Charlotte Rivera-Garcia, Ryan Cho, Jason Nguyen, …
hCoV-19/USA/CA-CDC-STM-000012131/2021	EPI_ISL_1133981	2021-02-11	B.1.429	Helix/Illumina	Respiratory Viruses Branch, Division of Viral Diseases, Centers for Disease Control and Prevention	Peter W. Cook, Dakota Howard, Dhwani Batra, Ben L. Rambo-Martin, Eileen de Feo, Jan Antico, Christine Tran, Matthew Tolentino, Shannon Wickline, Kim Gietzen, Brad Sickler, Jingtao Liu, Eric Allen, Phil Febbo, Summer Galloway, Nicole L. Washington, Simon White, Geraint Levan, Kelly Schiabor Barrett, Elizabeth Cirulli, Alexandre Bolze, Ary Ascencio, Charlotte Rivera-Garcia, Ryan Cho, Jason Nguyen, …
hCoV-19/USA/CA-CDC-STM-000012171/2021	EPI_ISL_1133984	2021-02-09	B.1.429	Helix/Illumina	Respiratory Viruses Branch, Division of Viral Diseases, Centers for Disease Control and Prevention	Peter W. Cook, Dakota Howard, Dhwani Batra, Ben L. Rambo-Martin, Eileen de Feo, Jan Antico, Christine Tran, Matthew Tolentino, Shannon Wickline, Kim Gietzen, Brad Sickler, Jingtao Liu, Eric Allen, Phil Febbo, Summer Galloway, Nicole L. Washington, Simon White, Geraint Levan, Kelly Schiabor Barrett, Elizabeth Cirulli, Alexandre Bolze, Ary Ascencio, Charlotte Rivera-Garcia, Ryan Cho, Jason Nguyen, …
hCoV-19/USA/FL-CDC-STM-000012255/2021	EPI_ISL_1134042	2021-02-10	B.1.429	Helix/Illumina	Respiratory Viruses Branch, Division of Viral Diseases, Centers for Disease Control and Prevention	Peter W. Cook, Dakota Howard, Dhwani Batra, Ben L. Rambo-Martin, Eileen de Feo, Jan Antico, Christine Tran, Matthew Tolentino, Shannon Wickline, Kim Gietzen, Brad Sickler, Jingtao Liu, Eric Allen, Phil Febbo, Summer Galloway, Nicole L. Washington, Simon White, Geraint Levan, Kelly Schiabor Barrett, Elizabeth Cirulli, Alexandre Bolze, Ary Ascencio, Charlotte Rivera-Garcia, Ryan Cho, Jason Nguyen, …
hCoV-19/USA/CA-CZB-26088/2021	EPI_ISL_1234842	2021-02-02	B.1.429	Orange County Public Health Lab	Chan-Zuckerberg Biohub	CZB Cliahub Consortium
hCoV-19/USA/FL-CDC-STM-000012567/2021	EPI_ISL_1134208	2021-02-09	B.1.429	Helix/Illumina	Respiratory Viruses Branch, Division of Viral Diseases, Centers for Disease Control and Prevention	Peter W. Cook, Dakota Howard, Dhwani Batra, Ben L. Rambo-Martin, Eileen de Feo, Jan Antico, Christine Tran, Matthew Tolentino, Shannon Wickline, Kim Gietzen, Brad Sickler, Jingtao Liu, Eric Allen, Phil Febbo, Summer Galloway, Nicole L. Washington, Simon White, Geraint Levan, Kelly Schiabor Barrett, Elizabeth Cirulli, Alexandre Bolze, Ary Ascencio, Charlotte Rivera-Garcia, Ryan Cho, Jason Nguyen, …
hCoV-19/USA/CA-CDC-STM-000012749/2021	EPI_ISL_1134260	2021-02-10	B.1.429	Helix/Illumina	Respiratory Viruses Branch, Division of Viral Diseases, Centers for Disease Control and Prevention	Peter W. Cook, Dakota Howard, Dhwani Batra, Ben L. Rambo-Martin, Eileen de Feo, Jan Antico, Christine Tran, Matthew Tolentino, Shannon Wickline, Kim Gietzen, Brad Sickler, Jingtao Liu, Eric Allen, Phil Febbo, Summer Galloway, Nicole L. Washington, Simon White, Geraint Levan, Kelly Schiabor Barrett, Elizabeth Cirulli, Alexandre Bolze, Ary Ascencio, Charlotte Rivera-Garcia, Ryan Cho, Jason Nguyen, …
hCoV-19/USA/AZ-CDC-STM-000012719/2021	EPI_ISL_1134274	2021-02-10	B.1.429	Helix/Illumina	Respiratory Viruses Branch, Division of Viral Diseases, Centers for Disease Control and Prevention	Peter W. Cook, Dakota Howard, Dhwani Batra, Ben L. Rambo-Martin, Eileen de Feo, Jan Antico, Christine Tran, Matthew Tolentino, Shannon Wickline, Kim Gietzen, Brad Sickler, Jingtao Liu, Eric Allen, Phil Febbo, Summer Galloway, Nicole L. Washington, Simon White, Geraint Levan, Kelly Schiabor Barrett, Elizabeth Cirulli, Alexandre Bolze, Ary Ascencio, Charlotte Rivera-Garcia, Ryan Cho, Jason Nguyen, …
hCoV-19/USA/IL-CDC-STM-000012787/2021	EPI_ISL_1134308	2021-02-10	B.1.429	Helix/Illumina	Respiratory Viruses Branch, Division of Viral Diseases, Centers for Disease Control and Prevention	Peter W. Cook, Dakota Howard, Dhwani Batra, Ben L. Rambo-Martin, Eileen de Feo, Jan Antico, Christine Tran, Matthew Tolentino, Shannon Wickline, Kim Gietzen, Brad Sickler, Jingtao Liu, Eric Allen, Phil Febbo, Summer Galloway, Nicole L. Washington, Simon White, Geraint Levan, Kelly Schiabor Barrett, Elizabeth Cirulli, Alexandre Bolze, Ary Ascencio, Charlotte Rivera-Garcia, Ryan Cho, Jason Nguyen, …
hCoV-19/USA/NV-NSPHL-335781/2021	EPI_ISL_1136385	2021-02-09	B.1.429	Nevada State Public Health Laboratory	Nevada State Public Health Laboratory	Andrew Gorzalski, Mark Pandori
hCoV-19/USA/NV-NSPHL-NV2067121/2021	EPI_ISL_1136387	2021-02-16	B.1.429	Nevada State Public Health Laboratory	Nevada State Public Health Laboratory	Andrew Gorzalski, Mark Pandori
hCoV-19/USA/CA-CDC-STM-000012764/2021	EPI_ISL_1134315	2021-02-12	B.1.429	Helix/Illumina	Respiratory Viruses Branch, Division of Viral Diseases, Centers for Disease Control and Prevention	Peter W. Cook, Dakota Howard, Dhwani Batra, Ben L. Rambo-Martin, Eileen de Feo, Jan Antico, Christine Tran, Matthew Tolentino, Shannon Wickline, Kim Gietzen, Brad Sickler, Jingtao Liu, Eric Allen, Phil Febbo, Summer Galloway, Nicole L. Washington, Simon White, Geraint Levan, Kelly Schiabor Barrett, Elizabeth Cirulli, Alexandre Bolze, Ary Ascencio, Charlotte Rivera-Garcia, Ryan Cho, Jason Nguyen, …
hCoV-19/USA/FL-CDC-STM-000012803/2021	EPI_ISL_1134336	2021-02-10	B.1.429	Helix/Illumina	Respiratory Viruses Branch, Division of Viral Diseases, Centers for Disease Control and Prevention	Peter W. Cook, Dakota Howard, Dhwani Batra, Ben L. Rambo-Martin, Eileen de Feo, Jan Antico, Christine Tran, Matthew Tolentino, Shannon Wickline, Kim Gietzen, Brad Sickler, Jingtao Liu, Eric Allen, Phil Febbo, Summer Galloway, Nicole L. Washington, Simon White, Geraint Levan, Kelly Schiabor Barrett, Elizabeth Cirulli, Alexandre Bolze, Ary Ascencio, Charlotte Rivera-Garcia, Ryan Cho, Jason Nguyen, …
hCoV-19/USA/CA-CDC-STM-000012852/2021	EPI_ISL_1134351	2021-02-13	B.1.429	Helix/Illumina	Respiratory Viruses Branch, Division of Viral Diseases, Centers for Disease Control and Prevention	Peter W. Cook, Dakota Howard, Dhwani Batra, Ben L. Rambo-Martin, Eileen de Feo, Jan Antico, Christine Tran, Matthew Tolentino, Shannon Wickline, Kim Gietzen, Brad Sickler, Jingtao Liu, Eric Allen, Phil Febbo, Summer Galloway, Nicole L. Washington, Simon White, Geraint Levan, Kelly Schiabor Barrett, Elizabeth Cirulli, Alexandre Bolze, Ary Ascencio, Charlotte Rivera-Garcia, Ryan Cho, Jason Nguyen, …
hCoV-19/USA/PA-CDC-STM-000012878/2021	EPI_ISL_1134371	2021-02-11	B.1.429	Helix/Illumina	Respiratory Viruses Branch, Division of Viral Diseases, Centers for Disease Control and Prevention	Peter W. Cook, Dakota Howard, Dhwani Batra, Ben L. Rambo-Martin, Eileen de Feo, Jan Antico, Christine Tran, Matthew Tolentino, Shannon Wickline, Kim Gietzen, Brad Sickler, Jingtao Liu, Eric Allen, Phil Febbo, Summer Galloway, Nicole L. Washington, Simon White, Geraint Levan, Kelly Schiabor Barrett, Elizabeth Cirulli, Alexandre Bolze, Ary Ascencio, Charlotte Rivera-Garcia, Ryan Cho, Jason Nguyen, …
hCoV-19/USA/CA-CDC-STM-000013441/2021	EPI_ISL_1134654	2021-02-13	B.1.429	Helix/Illumina	Respiratory Viruses Branch, Division of Viral Diseases, Centers for Disease Control and Prevention	Peter W. Cook, Dakota Howard, Dhwani Batra, Ben L. Rambo-Martin, Eileen de Feo, Jan Antico, Christine Tran, Matthew Tolentino, Shannon Wickline, Kim Gietzen, Brad Sickler, Jingtao Liu, Eric Allen, Phil Febbo, Summer Galloway, Nicole L. Washington, Simon White, Geraint Levan, Kelly Schiabor Barrett, Elizabeth Cirulli, Alexandre Bolze, Ary Ascencio, Charlotte Rivera-Garcia, Ryan Cho, Jason Nguyen, …
hCoV-19/USA/CA-CDC-STM-000013560/2021	EPI_ISL_1134751	2021-02-13	B.1.429	Helix/Illumina	Respiratory Viruses Branch, Division of Viral Diseases, Centers for Disease Control and Prevention	Peter W. Cook, Dakota Howard, Dhwani Batra, Ben L. Rambo-Martin, Eileen de Feo, Jan Antico, Christine Tran, Matthew Tolentino, Shannon Wickline, Kim Gietzen, Brad Sickler, Jingtao Liu, Eric Allen, Phil Febbo, Summer Galloway, Nicole L. Washington, Simon White, Geraint Levan, Kelly Schiabor Barrett, Elizabeth Cirulli, Alexandre Bolze, Ary Ascencio, Charlotte Rivera-Garcia, Ryan Cho, Jason Nguyen, …
hCoV-19/USA/CA-RD593-CV000/2021	EPI_ISL_1134840	2021-02-03	B.1.429	Fulgent Genetics	Fulgent Genetics	Harry Gao, Mickey Li, John Gao, Joseph Fierro, Benafsh Sapra, Becky Tsai, Yan Meng, Doreen Ng, James Xie
hCoV-19/USA/CA-RD593-CV0013/2021	EPI_ISL_1134849	2021-02-03	B.1.429	Fulgent Genetics	Fulgent Genetics	Harry Gao, Mickey Li, John Gao, Joseph Fierro, Benafsh Sapra, Becky Tsai, Yan Meng, Doreen Ng, James Xie
hCoV-19/USA/CA-RD593-CV0021/2021	EPI_ISL_1134853	2021-02-03	B.1.429	Fulgent Genetics	Fulgent Genetics	Harry Gao, Mickey Li, John Gao, Joseph Fierro, Benafsh Sapra, Becky Tsai, Yan Meng, Doreen Ng, James Xie
hCoV-19/USA/CA-RD593-CV0022/2021	EPI_ISL_1134854	2021-02-03	B.1.429	Fulgent Genetics	Fulgent Genetics	Harry Gao, Mickey Li, John Gao, Joseph Fierro, Benafsh Sapra, Becky Tsai, Yan Meng, Doreen Ng, James Xie
hCoV-19/USA/CA-RD593-CV0038/2021	EPI_ISL_1134866	2021-02-03	B.1.429	Fulgent Genetics	Fulgent Genetics	Harry Gao, Mickey Li, John Gao, Joseph Fierro, Benafsh Sapra, Becky Tsai, Yan Meng, Doreen Ng, James Xie
hCoV-19/USA/CA-RD593-CV0042/2021	EPI_ISL_1134869	2021-02-03	B.1.429	Fulgent Genetics	Fulgent Genetics	Harry Gao, Mickey Li, John Gao, Joseph Fierro, Benafsh Sapra, Becky Tsai, Yan Meng, Doreen Ng, James Xie
hCoV-19/USA/CA-RD593-CV0043/2021	EPI_ISL_1134870	2021-02-03	B.1.429	Fulgent Genetics	Fulgent Genetics	Harry Gao, Mickey Li, John Gao, Joseph Fierro, Benafsh Sapra, Becky Tsai, Yan Meng, Doreen Ng, James Xie
hCoV-19/USA/CA-RD593-CV0050/2021	EPI_ISL_1134874	2021-02-03	B.1.429	Fulgent Genetics	Fulgent Genetics	Harry Gao, Mickey Li, John Gao, Joseph Fierro, Benafsh Sapra, Becky Tsai, Yan Meng, Doreen Ng, James Xie
hCoV-19/USA/CA-RD593-CV0053/2021	EPI_ISL_1134876	2021-02-03	B.1.429	Fulgent Genetics	Fulgent Genetics	Harry Gao, Mickey Li, John Gao, Joseph Fierro, Benafsh Sapra, Becky Tsai, Yan Meng, Doreen Ng, James Xie
hCoV-19/USA/CA-RD593-CV0077/2021	EPI_ISL_1134892	2021-02-03	B.1.429	Fulgent Genetics	Fulgent Genetics	Harry Gao, Mickey Li, John Gao, Joseph Fierro, Benafsh Sapra, Becky Tsai, Yan Meng, Doreen Ng, James Xie
hCoV-19/USA/CA-RD593-CV0079/2021	EPI_ISL_1134893	2021-02-03	B.1.429	Fulgent Genetics	Fulgent Genetics	Harry Gao, Mickey Li, John Gao, Joseph Fierro, Benafsh Sapra, Becky Tsai, Yan Meng, Doreen Ng, James Xie
hCoV-19/USA/NV-NSPHL-LV_285276/2021	EPI_ISL_1135879	2021-01-14	B.1.429	Nevada State Public Health Laboratory	Nevada State Public Health Laboratory	Andrew Gorzalski, Mark Pandori
hCoV-19/USA/NV-NSPHL-LV292867/2021	EPI_ISL_1135909	2021-01-25	B.1.429	Nevada State Public Health Laboratory	Nevada State Public Health Laboratory	Andrew Gorzalski, Mark Pandori
hCoV-19/USA/NV-NSPHL-UMC17/2021	EPI_ISL_1136010	2021-01-27	B.1.429	Nevada State Public Health Laboratory	Nevada State Public Health Laboratory	Andrew Gorzalski, Mark Pandori
hCoV-19/USA/NV-NSPHL-LV_285925/2021	EPI_ISL_1136046	2021-01-14	B.1.429	Nevada State Public Health Laboratory	Nevada State Public Health Laboratory	Andrew Gorzalski, Mark Pandori
hCoV-19/USA/NV-NSPHL-LV293329/2021	EPI_ISL_1136122	2021-01-26	B.1.429	Nevada State Public Health Laboratory	Nevada State Public Health Laboratory	Andrew Gorzalski, Mark Pandori
hCoV-19/USA/NV-NSPHL-UMC32/2021	EPI_ISL_1136146	2021-01-31	B.1.429	Nevada State Public Health Laboratory	Nevada State Public Health Laboratory	Andrew Gorzalski, Mark Pandori
hCoV-19/USA/NV-NSPHL-341670/2021	EPI_ISL_1136160	2021-02-07	B.1.429	Nevada State Public Health Laboratory	Nevada State Public Health Laboratory	Andrew Gorzalski, Mark Pandori
hCoV-19/USA/NV-NSPHL-LV304384/2021	EPI_ISL_1136166	2021-02-19	B.1.429	Nevada State Public Health Laboratory	Nevada State Public Health Laboratory	Andrew Gorzalski, Mark Pandori
hCoV-19/USA/NV-NSPHL-LV_295321/2021	EPI_ISL_1136518	2021-01-29	B.1.429	Nevada State Public Health Laboratory	Nevada State Public Health Laboratory	Andrew Gorzalski, Mark Pandori
hCoV-19/USA/NV-NSPHL-UMC19/2021	EPI_ISL_1136575	2021-01-26	B.1.429	Nevada State Public Health Laboratory	Nevada State Public Health Laboratory	Andrew Gorzalski, Mark Pandori
hCoV-19/USA/NV-NSPHL-LV_288066/2021	EPI_ISL_1136671	2021-01-15	B.1.429	Nevada State Public Health Laboratory	Nevada State Public Health Laboratory	Andrew Gorzalski, Mark Pandori
hCoV-19/USA/NV-NSPHL-LV_285447/2021	EPI_ISL_1136690	2021-01-14	B.1.429	Nevada State Public Health Laboratory	Nevada State Public Health Laboratory	Andrew Gorzalski, Mark Pandori
hCoV-19/USA/NV-NSPHL-LV_285277/2021	EPI_ISL_1136700	2021-01-14	B.1.429	Nevada State Public Health Laboratory	Nevada State Public Health Laboratory	Andrew Gorzalski, Mark Pandori
hCoV-19/USA/NV-NSPHL-LV_285430/2021	EPI_ISL_1136704	2021-01-14	B.1.429	Nevada State Public Health Laboratory	Nevada State Public Health Laboratory	Andrew Gorzalski, Mark Pandori
hCoV-19/USA/NV-NSPHL-LV_307020/2021	EPI_ISL_1137266	2021-02-26	B.1.429	Nevada State Public Health Laboratory	Nevada State Public Health Laboratory	Andrew Gorzalski, Mark Pandori
hCoV-19/USA/NV-NSPHL-LV_307021/2021	EPI_ISL_1137267	2021-02-26	B.1.429	Nevada State Public Health Laboratory	Nevada State Public Health Laboratory	Andrew Gorzalski, Mark Pandori
hCoV-19/USA/NV-NSPHL-LV_306250/2021	EPI_ISL_1137271	2021-02-24	B.1.429	Nevada State Public Health Laboratory	Nevada State Public Health Laboratory	Andrew Gorzalski, Mark Pandori
hCoV-19/USA/NV-NSPHL-LV_305801/2021	EPI_ISL_1137277	2021-02-23	B.1.429	Nevada State Public Health Laboratory	Nevada State Public Health Laboratory	Andrew Gorzalski, Mark Pandori
hCoV-19/USA/NV-NSPHL-LV_306210/2021	EPI_ISL_1137284	2021-02-23	B.1.429	Nevada State Public Health Laboratory	Nevada State Public Health Laboratory	Andrew Gorzalski, Mark Pandori
hCoV-19/USA/CA-SC-210243/2021	EPI_ISL_1137647	2021-02-18	B.1.429	Santa Clara County Public Health Laboratory	Santa Clara County Public Health Laboratory	Santa Clara County Public Health Department
hCoV-19/USA/NV-CDC-QDX22126162/2021	EPI_ISL_1139195	2021-02-17	B.1.429	Quest Diagnostics Incorporated	Respiratory Viruses Branch, Division of Viral Diseases, Centers for Disease Control and Prevention	Peter W. Cook, Dakota Howard, Dhwani Batra, Ben L. Rambo-Martin, S. H. Rosenthal, A. Gerasimova, R. M. Kagan, B. Anderson, M. Hua, Y. Liu, L.E. Bernstein, K.E. Livingston, A. Perez, I. A. Shlyakhter, R. V. Rolando, R. Owen, P. Tanpaiboon, F. Lacbawan, Clinton R. Paden, Suxiang Tong, Duncan MacCannell
hCoV-19/USA/OH-CDC-QDX22118035/2021	EPI_ISL_1139343	2021-02-15	B.1.429	Quest Diagnostics Incorporated	Respiratory Viruses Branch, Division of Viral Diseases, Centers for Disease Control and Prevention	Peter W. Cook, Dakota Howard, Dhwani Batra, Ben L. Rambo-Martin, S. H. Rosenthal, A. Gerasimova, R. M. Kagan, B. Anderson, M. Hua, Y. Liu, L.E. Bernstein, K.E. Livingston, A. Perez, I. A. Shlyakhter, R. V. Rolando, R. Owen, P. Tanpaiboon, F. Lacbawan, Clinton R. Paden, Suxiang Tong, Duncan MacCannell
hCoV-19/USA/CA-CDC-QDX22061752/2021	EPI_ISL_1139505	2021-02-16	B.1.429	Quest Diagnostics Incorporated	Respiratory Viruses Branch, Division of Viral Diseases, Centers for Disease Control and Prevention	Peter W. Cook, Dakota Howard, Dhwani Batra, Ben L. Rambo-Martin, S. H. Rosenthal, A. Gerasimova, R. M. Kagan, B. Anderson, M. Hua, Y. Liu, L.E. Bernstein, K.E. Livingston, A. Perez, I. A. Shlyakhter, R. V. Rolando, R. Owen, P. Tanpaiboon, F. Lacbawan, Clinton R. Paden, Suxiang Tong, Duncan MacCannell
hCoV-19/USA/FL-CDC-QDX22062442/2021	EPI_ISL_1139679	2021-02-14	B.1.429	Quest Diagnostics Incorporated	Respiratory Viruses Branch, Division of Viral Diseases, Centers for Disease Control and Prevention	Peter W. Cook, Dakota Howard, Dhwani Batra, Ben L. Rambo-Martin, S. H. Rosenthal, A. Gerasimova, R. M. Kagan, B. Anderson, M. Hua, Y. Liu, L.E. Bernstein, K.E. Livingston, A. Perez, I. A. Shlyakhter, R. V. Rolando, R. Owen, P. Tanpaiboon, F. Lacbawan, Clinton R. Paden, Suxiang Tong, Duncan MacCannell
hCoV-19/USA/LA-CDC-QDX22055773/2021	EPI_ISL_1139813	2021-02-11	B.1.429	Quest Diagnostics Incorporated	Respiratory Viruses Branch, Division of Viral Diseases, Centers for Disease Control and Prevention	Peter W. Cook, Dakota Howard, Dhwani Batra, Ben L. Rambo-Martin, S. H. Rosenthal, A. Gerasimova, R. M. Kagan, B. Anderson, M. Hua, Y. Liu, L.E. Bernstein, K.E. Livingston, A. Perez, I. A. Shlyakhter, R. V. Rolando, R. Owen, P. Tanpaiboon, F. Lacbawan, Clinton R. Paden, Suxiang Tong, Duncan MacCannell
hCoV-19/USA/LA-CDC-QDX22055679/2021	EPI_ISL_1139814	2021-02-11	B.1.429	Quest Diagnostics Incorporated	Respiratory Viruses Branch, Division of Viral Diseases, Centers for Disease Control and Prevention	Peter W. Cook, Dakota Howard, Dhwani Batra, Ben L. Rambo-Martin, S. H. Rosenthal, A. Gerasimova, R. M. Kagan, B. Anderson, M. Hua, Y. Liu, L.E. Bernstein, K.E. Livingston, A. Perez, I. A. Shlyakhter, R. V. Rolando, R. Owen, P. Tanpaiboon, F. Lacbawan, Clinton R. Paden, Suxiang Tong, Duncan MacCannell
hCoV-19/USA/LA-CDC-QDX22055834/2021	EPI_ISL_1139815	2021-02-11	B.1.429	Quest Diagnostics Incorporated	Respiratory Viruses Branch, Division of Viral Diseases, Centers for Disease Control and Prevention	Peter W. Cook, Dakota Howard, Dhwani Batra, Ben L. Rambo-Martin, S. H. Rosenthal, A. Gerasimova, R. M. Kagan, B. Anderson, M. Hua, Y. Liu, L.E. Bernstein, K.E. Livingston, A. Perez, I. A. Shlyakhter, R. V. Rolando, R. Owen, P. Tanpaiboon, F. Lacbawan, Clinton R. Paden, Suxiang Tong, Duncan MacCannell
hCoV-19/USA/CA-CDC-QDX22057727/2021	EPI_ISL_1139843	2021-02-10	B.1.429	Quest Diagnostics Incorporated	Respiratory Viruses Branch, Division of Viral Diseases, Centers for Disease Control and Prevention	Peter W. Cook, Dakota Howard, Dhwani Batra, Ben L. Rambo-Martin, S. H. Rosenthal, A. Gerasimova, R. M. Kagan, B. Anderson, M. Hua, Y. Liu, L.E. Bernstein, K.E. Livingston, A. Perez, I. A. Shlyakhter, R. V. Rolando, R. Owen, P. Tanpaiboon, F. Lacbawan, Clinton R. Paden, Suxiang Tong, Duncan MacCannell
hCoV-19/USA/CA-CDC-QDX22060786/2021	EPI_ISL_1139847	2021-02-09	B.1.429	Quest Diagnostics Incorporated	Respiratory Viruses Branch, Division of Viral Diseases, Centers for Disease Control and Prevention	Peter W. Cook, Dakota Howard, Dhwani Batra, Ben L. Rambo-Martin, S. H. Rosenthal, A. Gerasimova, R. M. Kagan, B. Anderson, M. Hua, Y. Liu, L.E. Bernstein, K.E. Livingston, A. Perez, I. A. Shlyakhter, R. V. Rolando, R. Owen, P. Tanpaiboon, F. Lacbawan, Clinton R. Paden, Suxiang Tong, Duncan MacCannell
hCoV-19/USA/CA-CDC-QDX22058575/2021	EPI_ISL_1139903	2021-02-09	B.1.429	Quest Diagnostics Incorporated	Respiratory Viruses Branch, Division of Viral Diseases, Centers for Disease Control and Prevention	Peter W. Cook, Dakota Howard, Dhwani Batra, Ben L. Rambo-Martin, S. H. Rosenthal, A. Gerasimova, R. M. Kagan, B. Anderson, M. Hua, Y. Liu, L.E. Bernstein, K.E. Livingston, A. Perez, I. A. Shlyakhter, R. V. Rolando, R. Owen, P. Tanpaiboon, F. Lacbawan, Clinton R. Paden, Suxiang Tong, Duncan MacCannell
hCoV-19/USA/CA-CDC-QDX22061369/2021	EPI_ISL_1139927	2021-02-08	B.1.429	Quest Diagnostics Incorporated	Respiratory Viruses Branch, Division of Viral Diseases, Centers for Disease Control and Prevention	Peter W. Cook, Dakota Howard, Dhwani Batra, Ben L. Rambo-Martin, S. H. Rosenthal, A. Gerasimova, R. M. Kagan, B. Anderson, M. Hua, Y. Liu, L.E. Bernstein, K.E. Livingston, A. Perez, I. A. Shlyakhter, R. V. Rolando, R. Owen, P. Tanpaiboon, F. Lacbawan, Clinton R. Paden, Suxiang Tong, Duncan MacCannell
hCoV-19/USA/CA-CDC-QDX22061270/2021	EPI_ISL_1139980	2021-02-08	B.1.429	Quest Diagnostics Incorporated	Respiratory Viruses Branch, Division of Viral Diseases, Centers for Disease Control and Prevention	Peter W. Cook, Dakota Howard, Dhwani Batra, Ben L. Rambo-Martin, S. H. Rosenthal, A. Gerasimova, R. M. Kagan, B. Anderson, M. Hua, Y. Liu, L.E. Bernstein, K.E. Livingston, A. Perez, I. A. Shlyakhter, R. V. Rolando, R. Owen, P. Tanpaiboon, F. Lacbawan, Clinton R. Paden, Suxiang Tong, Duncan MacCannell
hCoV-19/USA/CA-CDC-QDX22060789/2021	EPI_ISL_1139990	2021-02-08	B.1.429	Quest Diagnostics Incorporated	Respiratory Viruses Branch, Division of Viral Diseases, Centers for Disease Control and Prevention	Peter W. Cook, Dakota Howard, Dhwani Batra, Ben L. Rambo-Martin, S. H. Rosenthal, A. Gerasimova, R. M. Kagan, B. Anderson, M. Hua, Y. Liu, L.E. Bernstein, K.E. Livingston, A. Perez, I. A. Shlyakhter, R. V. Rolando, R. Owen, P. Tanpaiboon, F. Lacbawan, Clinton R. Paden, Suxiang Tong, Duncan MacCannell
hCoV-19/USA/CA-CZB-25794/2021	EPI_ISL_1235438	2021-02-03	B.1.429	CA DPH Viral and Rickettsial Disease Laboratory	Chan-Zuckerberg Biohub	CZB Cliahub Consortium
hCoV-19/USA/AZ-CDC-LC0018977/2021	EPI_ISL_1159903	2021-02-16	B.1.429	Laboratory Corporation of America	Respiratory Viruses Branch, Division of Viral Diseases, Centers for Disease Control and Prevention	Peter W. Cook, Dakota Howard, Dhwani Batra, Ben L. Rambo-Martin, Minoo Agarwal, Eyad Almasri Debbie Boles, Ayla Burns, Nuthawin Charoensri, Oren Cohen, Susan Countryman, Mary Ann Cristobal, Bobbi Croy, Suzanne Dale, Hrushikesh Deshmukh, Amanda Douglas, Vincent Drouillon, Marcia Eisenberg, Howard Engler, Rama Ghatti, Prashant Gupta, Susan Hicks, Jake Humphrey, Lax Iyer, Manoj Jain, Mohan Kolli, Br…
hCoV-19/USA/WI-UW-3580/2021	EPI_ISL_1159397	2021-02-19	B.1.429	University of Wisconsin-Madison AIDS Vaccine Research Laboratories	University of Wisconsin-Madison AIDS Vaccine Research Laboratories	Gage Moreno, Katarina Braun, et al. AIDS Vaccine Research Laboratories
hCoV-19/USA/MI-CDC-QDX22028702/2021	EPI_ISL_1159544	2021-02-11	B.1.429	Quest Diagnostics Incorporated	Respiratory Viruses Branch, Division of Viral Diseases, Centers for Disease Control and Prevention	Peter W. Cook, Dakota Howard, Dhwani Batra, Ben L. Rambo-Martin, S. H. Rosenthal, A. Gerasimova, R. M. Kagan, B. Anderson, M. Hua, Y. Liu, L.E. Bernstein, K.E. Livingston, A. Perez, I. A. Shlyakhter, R. V. Rolando, R. Owen, P. Tanpaiboon, F. Lacbawan, Clinton R. Paden, Suxiang Tong, Duncan MacCannell
hCoV-19/USA/LA-CDC-QDX22055950/2021	EPI_ISL_1159618	2021-02-11	B.1.429	Quest Diagnostics Incorporated	Respiratory Viruses Branch, Division of Viral Diseases, Centers for Disease Control and Prevention	Peter W. Cook, Dakota Howard, Dhwani Batra, Ben L. Rambo-Martin, S. H. Rosenthal, A. Gerasimova, R. M. Kagan, B. Anderson, M. Hua, Y. Liu, L.E. Bernstein, K.E. Livingston, A. Perez, I. A. Shlyakhter, R. V. Rolando, R. Owen, P. Tanpaiboon, F. Lacbawan, Clinton R. Paden, Suxiang Tong, Duncan MacCannell
hCoV-19/USA/FL-CDC-LC0017623/2021	EPI_ISL_1159961	2021-02-16	B.1.429	Laboratory Corporation of America	Respiratory Viruses Branch, Division of Viral Diseases, Centers for Disease Control and Prevention	Peter W. Cook, Dakota Howard, Dhwani Batra, Ben L. Rambo-Martin, Minoo Agarwal, Eyad Almasri Debbie Boles, Ayla Burns, Nuthawin Charoensri, Oren Cohen, Susan Countryman, Mary Ann Cristobal, Bobbi Croy, Suzanne Dale, Hrushikesh Deshmukh, Amanda Douglas, Vincent Drouillon, Marcia Eisenberg, Howard Engler, Rama Ghatti, Prashant Gupta, Susan Hicks, Jake Humphrey, Lax Iyer, Manoj Jain, Mohan Kolli, Br…
hCoV-19/USA/FL-CDC-LC0017624/2021	EPI_ISL_1160265	2021-02-16	B.1.429	Laboratory Corporation of America	Respiratory Viruses Branch, Division of Viral Diseases, Centers for Disease Control and Prevention	Peter W. Cook, Dakota Howard, Dhwani Batra, Ben L. Rambo-Martin, Minoo Agarwal, Eyad Almasri Debbie Boles, Ayla Burns, Nuthawin Charoensri, Oren Cohen, Susan Countryman, Mary Ann Cristobal, Bobbi Croy, Suzanne Dale, Hrushikesh Deshmukh, Amanda Douglas, Vincent Drouillon, Marcia Eisenberg, Howard Engler, Rama Ghatti, Prashant Gupta, Susan Hicks, Jake Humphrey, Lax Iyer, Manoj Jain, Mohan Kolli, Br…
hCoV-19/USA/FL-CDC-LC0017791/2021	EPI_ISL_1161119	2021-02-17	B.1.429	Laboratory Corporation of America	Respiratory Viruses Branch, Division of Viral Diseases, Centers for Disease Control and Prevention	Peter W. Cook, Dakota Howard, Dhwani Batra, Ben L. Rambo-Martin, Minoo Agarwal, Eyad Almasri Debbie Boles, Ayla Burns, Nuthawin Charoensri, Oren Cohen, Susan Countryman, Mary Ann Cristobal, Bobbi Croy, Suzanne Dale, Hrushikesh Deshmukh, Amanda Douglas, Vincent Drouillon, Marcia Eisenberg, Howard Engler, Rama Ghatti, Prashant Gupta, Susan Hicks, Jake Humphrey, Lax Iyer, Manoj Jain, Mohan Kolli, Br…
hCoV-19/USA/KS-CDC-LC0018764/2021	EPI_ISL_1161315	2021-02-14	B.1.429	Laboratory Corporation of America	Respiratory Viruses Branch, Division of Viral Diseases, Centers for Disease Control and Prevention	Peter W. Cook, Dakota Howard, Dhwani Batra, Ben L. Rambo-Martin, Minoo Agarwal, Eyad Almasri Debbie Boles, Ayla Burns, Nuthawin Charoensri, Oren Cohen, Susan Countryman, Mary Ann Cristobal, Bobbi Croy, Suzanne Dale, Hrushikesh Deshmukh, Amanda Douglas, Vincent Drouillon, Marcia Eisenberg, Howard Engler, Rama Ghatti, Prashant Gupta, Susan Hicks, Jake Humphrey, Lax Iyer, Manoj Jain, Mohan Kolli, Br…
hCoV-19/USA/AZ-CDC-LC0018795/2021	EPI_ISL_1161321	2021-02-14	B.1.429	Laboratory Corporation of America	Respiratory Viruses Branch, Division of Viral Diseases, Centers for Disease Control and Prevention	Peter W. Cook, Dakota Howard, Dhwani Batra, Ben L. Rambo-Martin, Minoo Agarwal, Eyad Almasri Debbie Boles, Ayla Burns, Nuthawin Charoensri, Oren Cohen, Susan Countryman, Mary Ann Cristobal, Bobbi Croy, Suzanne Dale, Hrushikesh Deshmukh, Amanda Douglas, Vincent Drouillon, Marcia Eisenberg, Howard Engler, Rama Ghatti, Prashant Gupta, Susan Hicks, Jake Humphrey, Lax Iyer, Manoj Jain, Mohan Kolli, Br…
hCoV-19/USA/UT-CDC-LC0018870/2021	EPI_ISL_1161341	2021-02-15	B.1.429	Laboratory Corporation of America	Respiratory Viruses Branch, Division of Viral Diseases, Centers for Disease Control and Prevention	Peter W. Cook, Dakota Howard, Dhwani Batra, Ben L. Rambo-Martin, Minoo Agarwal, Eyad Almasri Debbie Boles, Ayla Burns, Nuthawin Charoensri, Oren Cohen, Susan Countryman, Mary Ann Cristobal, Bobbi Croy, Suzanne Dale, Hrushikesh Deshmukh, Amanda Douglas, Vincent Drouillon, Marcia Eisenberg, Howard Engler, Rama Ghatti, Prashant Gupta, Susan Hicks, Jake Humphrey, Lax Iyer, Manoj Jain, Mohan Kolli, Br…
hCoV-19/USA/FL-CDC-LC0016801/2021	EPI_ISL_1161641	2021-02-10	B.1.429	Laboratory Corporation of America	Respiratory Viruses Branch, Division of Viral Diseases, Centers for Disease Control and Prevention	Peter W. Cook, Dakota Howard, Dhwani Batra, Ben L. Rambo-Martin, Minoo Agarwal, Eyad Almasri Debbie Boles, Ayla Burns, Nuthawin Charoensri, Oren Cohen, Susan Countryman, Mary Ann Cristobal, Bobbi Croy, Suzanne Dale, Hrushikesh Deshmukh, Amanda Douglas, Vincent Drouillon, Marcia Eisenberg, Howard Engler, Rama Ghatti, Prashant Gupta, Susan Hicks, Jake Humphrey, Lax Iyer, Manoj Jain, Mohan Kolli, Br…
hCoV-19/USA/UT-CDC-LC0016319/2021	EPI_ISL_1161717	2021-02-09	B.1.429	Laboratory Corporation of America	Respiratory Viruses Branch, Division of Viral Diseases, Centers for Disease Control and Prevention	Peter W. Cook, Dakota Howard, Dhwani Batra, Ben L. Rambo-Martin, Minoo Agarwal, Eyad Almasri Debbie Boles, Ayla Burns, Nuthawin Charoensri, Oren Cohen, Susan Countryman, Mary Ann Cristobal, Bobbi Croy, Suzanne Dale, Hrushikesh Deshmukh, Amanda Douglas, Vincent Drouillon, Marcia Eisenberg, Howard Engler, Rama Ghatti, Prashant Gupta, Susan Hicks, Jake Humphrey, Lax Iyer, Manoj Jain, Mohan Kolli, Br…
hCoV-19/USA/NY-CDC-LC0013916/2021	EPI_ISL_1163010	2021-02-05	B.1.429	Laboratory Corporation of America	Respiratory Viruses Branch, Division of Viral Diseases, Centers for Disease Control and Prevention	Peter W. Cook, Dakota Howard, Dhwani Batra, Ben L. Rambo-Martin, Minoo Agarwal, Eyad Almasri Debbie Boles, Ayla Burns, Nuthawin Charoensri, Oren Cohen, Susan Countryman, Mary Ann Cristobal, Bobbi Croy, Suzanne Dale, Hrushikesh Deshmukh, Amanda Douglas, Vincent Drouillon, Marcia Eisenberg, Howard Engler, Rama Ghatti, Prashant Gupta, Susan Hicks, Jake Humphrey, Lax Iyer, Manoj Jain, Mohan Kolli, Br…
hCoV-19/USA/FL-CDC-LC0014106/2021	EPI_ISL_1163020	2021-02-09	B.1.429	Laboratory Corporation of America	Respiratory Viruses Branch, Division of Viral Diseases, Centers for Disease Control and Prevention	Peter W. Cook, Dakota Howard, Dhwani Batra, Ben L. Rambo-Martin, Minoo Agarwal, Eyad Almasri Debbie Boles, Ayla Burns, Nuthawin Charoensri, Oren Cohen, Susan Countryman, Mary Ann Cristobal, Bobbi Croy, Suzanne Dale, Hrushikesh Deshmukh, Amanda Douglas, Vincent Drouillon, Marcia Eisenberg, Howard Engler, Rama Ghatti, Prashant Gupta, Susan Hicks, Jake Humphrey, Lax Iyer, Manoj Jain, Mohan Kolli, Br…
hCoV-19/USA/ID-CDC-LC0014346/2021	EPI_ISL_1163041	2021-02-08	B.1.429	Laboratory Corporation of America	Respiratory Viruses Branch, Division of Viral Diseases, Centers for Disease Control and Prevention	Peter W. Cook, Dakota Howard, Dhwani Batra, Ben L. Rambo-Martin, Minoo Agarwal, Eyad Almasri Debbie Boles, Ayla Burns, Nuthawin Charoensri, Oren Cohen, Susan Countryman, Mary Ann Cristobal, Bobbi Croy, Suzanne Dale, Hrushikesh Deshmukh, Amanda Douglas, Vincent Drouillon, Marcia Eisenberg, Howard Engler, Rama Ghatti, Prashant Gupta, Susan Hicks, Jake Humphrey, Lax Iyer, Manoj Jain, Mohan Kolli, Br…
hCoV-19/USA/AZ-CDC-LC0015487/2021	EPI_ISL_1163248	2021-02-09	B.1.429	Laboratory Corporation of America	Respiratory Viruses Branch, Division of Viral Diseases, Centers for Disease Control and Prevention	Peter W. Cook, Dakota Howard, Dhwani Batra, Ben L. Rambo-Martin, Minoo Agarwal, Eyad Almasri Debbie Boles, Ayla Burns, Nuthawin Charoensri, Oren Cohen, Susan Countryman, Mary Ann Cristobal, Bobbi Croy, Suzanne Dale, Hrushikesh Deshmukh, Amanda Douglas, Vincent Drouillon, Marcia Eisenberg, Howard Engler, Rama Ghatti, Prashant Gupta, Susan Hicks, Jake Humphrey, Lax Iyer, Manoj Jain, Mohan Kolli, Br…
hCoV-19/USA/FL-CDC-LC0014379/2021	EPI_ISL_1163335	2021-02-09	B.1.429	Laboratory Corporation of America	Respiratory Viruses Branch, Division of Viral Diseases, Centers for Disease Control and Prevention	Peter W. Cook, Dakota Howard, Dhwani Batra, Ben L. Rambo-Martin, Minoo Agarwal, Eyad Almasri Debbie Boles, Ayla Burns, Nuthawin Charoensri, Oren Cohen, Susan Countryman, Mary Ann Cristobal, Bobbi Croy, Suzanne Dale, Hrushikesh Deshmukh, Amanda Douglas, Vincent Drouillon, Marcia Eisenberg, Howard Engler, Rama Ghatti, Prashant Gupta, Susan Hicks, Jake Humphrey, Lax Iyer, Manoj Jain, Mohan Kolli, Br…
hCoV-19/USA/MD-CDC-LC0016226/2021	EPI_ISL_1163422	2021-02-11	B.1.429	Laboratory Corporation of America	Respiratory Viruses Branch, Division of Viral Diseases, Centers for Disease Control and Prevention	Peter W. Cook, Dakota Howard, Dhwani Batra, Ben L. Rambo-Martin, Minoo Agarwal, Eyad Almasri Debbie Boles, Ayla Burns, Nuthawin Charoensri, Oren Cohen, Susan Countryman, Mary Ann Cristobal, Bobbi Croy, Suzanne Dale, Hrushikesh Deshmukh, Amanda Douglas, Vincent Drouillon, Marcia Eisenberg, Howard Engler, Rama Ghatti, Prashant Gupta, Susan Hicks, Jake Humphrey, Lax Iyer, Manoj Jain, Mohan Kolli, Br…
hCoV-19/USA/NY-CDC-LC0016617/2021	EPI_ISL_1163483	2021-02-11	B.1.429	Laboratory Corporation of America	Respiratory Viruses Branch, Division of Viral Diseases, Centers for Disease Control and Prevention	Peter W. Cook, Dakota Howard, Dhwani Batra, Ben L. Rambo-Martin, Minoo Agarwal, Eyad Almasri Debbie Boles, Ayla Burns, Nuthawin Charoensri, Oren Cohen, Susan Countryman, Mary Ann Cristobal, Bobbi Croy, Suzanne Dale, Hrushikesh Deshmukh, Amanda Douglas, Vincent Drouillon, Marcia Eisenberg, Howard Engler, Rama Ghatti, Prashant Gupta, Susan Hicks, Jake Humphrey, Lax Iyer, Manoj Jain, Mohan Kolli, Br…
hCoV-19/USA/WA-CDC-LC0016718/2021	EPI_ISL_1163499	2021-02-11	B.1.429	Laboratory Corporation of America	Respiratory Viruses Branch, Division of Viral Diseases, Centers for Disease Control and Prevention	Peter W. Cook, Dakota Howard, Dhwani Batra, Ben L. Rambo-Martin, Minoo Agarwal, Eyad Almasri Debbie Boles, Ayla Burns, Nuthawin Charoensri, Oren Cohen, Susan Countryman, Mary Ann Cristobal, Bobbi Croy, Suzanne Dale, Hrushikesh Deshmukh, Amanda Douglas, Vincent Drouillon, Marcia Eisenberg, Howard Engler, Rama Ghatti, Prashant Gupta, Susan Hicks, Jake Humphrey, Lax Iyer, Manoj Jain, Mohan Kolli, Br…
hCoV-19/USA/CA-RD614-CV004/2021	EPI_ISL_1164362	2021-02-11	B.1.429	Fulgent Genetics	Fulgent Genetics	Harry Gao, Mickey Li, John Gao, Joseph Fierro, Benafsh Sapra, Becky Tsai, Yan Meng, Doreen Ng, James Xie
hCoV-19/USA/ID-IBL-711400/2021	EPI_ISL_1164809	2021-02-16	B.1.429	Idaho Bureau of Laboratories	IBL	R. Beukelman, Matthew C. Burns, Aimee Ceniseros, Robert L. Voermans, Christopher Ball
hCoV-19/USA/ID-IBL-713404/2021	EPI_ISL_1164812	2021-02-15	B.1.429	Idaho Bureau of Laboratories	IBL	R. Beukelman, Matthew C. Burns, Aimee Ceniseros, Robert L. Voermans, Christopher Ball
hCoV-19/USA/WI-UW-3659/2021	EPI_ISL_1166196	2021-02-19	B.1.429	University of Wisconsin-Madison AIDS Vaccine Research Laboratories	University of Wisconsin-Madison AIDS Vaccine Research Laboratories	Gage Moreno, Katarina Braun, et al. AIDS Vaccine Research Laboratories
hCoV-19/USA/WA-UW-59112/2021	EPI_ISL_1167217	2021-02-02	B.1.429	UW Virology Lab	UW Virology Lab	Pavitra Roychoudhury, Hong Xie, Lasata Shrestha, Shah Mohamed Bakhash, Michelle Lin, Noah Baker, Meei-Li Huang, Keith R Jerome, Alexander Greninger
hCoV-19/USA/CO-CDPHE-2100455526/2021	EPI_ISL_1169800	2021-02-18	B.1.429	Colorado Department of Public Health and Environment	Colorado Department of Public Health and Environment	Laura Bankers, Molly C. Hetherington-Rauth, Diana Ir, Shannon Ely, Shannon R. Matzinger, Sarah Elizabeth Totten, Emily A. Travanty
hCoV-19/USA/WA-OHSU-9378/2021	EPI_ISL_1171384	2021-01-07	B.1.429	OHSU Lab Services Molecular Microbiology Lab	Ginkgo Bioworks Clinical Laboratory	Brendan L. O'Connell, Sally Grindstaff, Kayla Carter, Ruth V. Nichols, Malaika Mckenzie-Bennett, James McGann, Jim Griffin, Keith Robison, Alex Plocik, Becky Schilling, Martha Pierson, Rebecca Littlefield, Michelle Spencer, Amanda Riccardi, Birgitte Simen, Alec J. Hirsch, Donna Hansel, Guang Fan, Xuan Qin, Daniel N. Streblow, William B. Messer, Andrew C. Adey, Benjamin N. Bimber, Brian J. O’Roak
hCoV-19/USA/CA-RD611-CV0016/2021	EPI_ISL_1172052	2021-02-03	B.1.429	Fulgent Genetics	Fulgent Genetics	Harry Gao, Mickey Li, John Gao, Joseph Fierro, Benafsh Sapra, Becky Tsai, Yan Meng, Doreen Ng, James Xie
hCoV-19/USA/CA-RD611-CV0036/2021	EPI_ISL_1172066	2021-02-03	B.1.429	Fulgent Genetics	Fulgent Genetics	Harry Gao, Mickey Li, John Gao, Joseph Fierro, Benafsh Sapra, Becky Tsai, Yan Meng, Doreen Ng, James Xie
hCoV-19/USA/CA-RD611-CV0047/2021	EPI_ISL_1172075	2021-02-11	B.1.429	Fulgent Genetics	Fulgent Genetics	Harry Gao, Mickey Li, John Gao, Joseph Fierro, Benafsh Sapra, Becky Tsai, Yan Meng, Doreen Ng, James Xie
hCoV-19/USA/CA-RD611-CV0072/2021	EPI_ISL_1172092	2021-02-11	B.1.429	Fulgent Genetics	Fulgent Genetics	Harry Gao, Mickey Li, John Gao, Joseph Fierro, Benafsh Sapra, Becky Tsai, Yan Meng, Doreen Ng, James Xie
hCoV-19/USA/NY-PRL-2021_03_01_01E20/2021	EPI_ISL_1172632	2021-02-26	B.1.429	Pandemic Response Lab - NYC	Pandemic Response Lab, R&D	Henry Lee, Michael Hammerling, Melissa Hopkins, Cybill del Castillo, Shinyoung Clair Kang, William Ward, Pradeep Bugga, Haiping Hao, Jon Laurent
hCoV-19/USA/NY-PRL-2021_03_03_00I01/2021	EPI_ISL_1172999	2021-03-01	B.1.429	Pandemic Response Lab - NYC	Pandemic Response Lab, R&D	Henry Lee, Michael Hammerling, Melissa Hopkins, Cybill del Castillo, Shinyoung Clair Kang, William Ward, Pradeep Bugga, Haiping Hao, Jon Laurent
hCoV-19/USA/TX-HHD-2102122746/2021	EPI_ISL_1059294	2021-01-25	B.1.429	Houston Health Dept.	Houston Health Dept.	Ryker Penn, Pamela Brown, Adolpho Lara
hCoV-19/USA/WA-UW-61572/2021	EPI_ISL_1180970	2021-02-18	B.1.429	UW Virology Lab	UW Virology Lab	Pavitra Roychoudhury, Hong Xie, Lasata Shrestha, Shah Mohamed Bakhash, Michelle Lin, Noah Baker, Sean Ellis, Saraswathi Sathees, Meei-Li Huang, Keith R Jerome, Alexander Greninger
hCoV-19/USA/WA-UW-61639/2021	EPI_ISL_1181004	2021-02-17	B.1.429	UW Virology Lab	UW Virology Lab	Pavitra Roychoudhury, Hong Xie, Lasata Shrestha, Shah Mohamed Bakhash, Michelle Lin, Noah Baker, Sean Ellis, Saraswathi Sathees, Meei-Li Huang, Keith R Jerome, Alexander Greninger
hCoV-19/USA/WA-UW-61685/2021	EPI_ISL_1181030	2021-02-18	B.1.429	UW Virology Lab	UW Virology Lab	Pavitra Roychoudhury, Hong Xie, Lasata Shrestha, Shah Mohamed Bakhash, Michelle Lin, Noah Baker, Sean Ellis, Saraswathi Sathees, Meei-Li Huang, Keith R Jerome, Alexander Greninger
hCoV-19/USA/CT-Yale-1543/2021	EPI_ISL_1182016	2021-02-10	B.1.429	Yale Clinical Virology Lab	Grubaugh Lab - Yale School of Public Health	Joseph Fauver, Mallery Breban, Isabell Ott, Tara Alpert, Mary Petrone, Anderson Brito, Chantal Vogels, Annie Watkins, Chaney Kalinich, Marie L. Landry, Nathan Grubaugh
hCoV-19/USA/AZ-TG742318/2021	EPI_ISL_1182533	2021-02-24	B.1.429	TGen North	TGen North	Jolene Bowers, Heather Centner, Chris French, Hayley Yaglom, Ashlyn Pfeiffer, Darrin Lemmer, Dave Engelthaler, The Arizona COVID Genomics Union (ACGU)
hCoV-19/USA/WI-UW-3672/2021	EPI_ISL_1182661	2021-02-23	B.1.429	University of Wisconsin-Madison AIDS Vaccine Research Laboratories	University of Wisconsin-Madison AIDS Vaccine Research Laboratories	Gage Moreno, Katarina Braun, et al. AIDS Vaccine Research Laboratories
hCoV-19/USA/UT-UPHL-2103564177/2021	EPI_ISL_1183730	2021-01-24	B.1.429	Utah Public Health Laboratory	Utah Public Health Laboratory	Erin L. Young, Kelly F. Oakeson, Tara Gallagher
hCoV-19/USA/AZ-TG745334/2021	EPI_ISL_1183957	2021-02-23	B.1.429	Sonora Quest Laboratories	TGen North	Jolene Bowers, Heather Centner, Chris French, Hayley Yaglom, Ashlyn Pfeiffer, Darrin Lemmer, Dave Engelthaler, The Arizona COVID Genomics Union (ACGU)
hCoV-19/USA/AZ-TG745374/2021	EPI_ISL_1183970	2021-02-22	B.1.429	Sonora Quest Laboratories	TGen North	Jolene Bowers, Heather Centner, Chris French, Hayley Yaglom, Ashlyn Pfeiffer, Darrin Lemmer, Dave Engelthaler, The Arizona COVID Genomics Union (ACGU)
hCoV-19/USA/AZ-TG745396/2021	EPI_ISL_1183982	2021-02-22	B.1.429	Sonora Quest Laboratories	TGen North	Jolene Bowers, Heather Centner, Chris French, Hayley Yaglom, Ashlyn Pfeiffer, Darrin Lemmer, Dave Engelthaler, The Arizona COVID Genomics Union (ACGU)
hCoV-19/USA/AZ-TG745411/2021	EPI_ISL_1183990	2021-02-22	B.1.429	Sonora Quest Laboratories	TGen North	Jolene Bowers, Heather Centner, Chris French, Hayley Yaglom, Ashlyn Pfeiffer, Darrin Lemmer, Dave Engelthaler, The Arizona COVID Genomics Union (ACGU)
hCoV-19/USA/MN-MDH-3152/2021	EPI_ISL_1184301	2021-02-10	B.1.429	M Health Fairview	Minnesota Department of Health, Public Health Laboratory	Alexandra Lorentz, Jacob Garfin, Matt Plumb, and Xiong Wang
hCoV-19/USA/CA-CZB-22615/2020	EPI_ISL_1184971	2020-12-15	B.1.429	Orange County Public Health Lab	Chan-Zuckerberg Biohub	CZB Cliahub Consortium
hCoV-19/USA/CA-CZB-22616/2020	EPI_ISL_1184972	2020-12-15	B.1.429	Orange County Public Health Lab	Chan-Zuckerberg Biohub	CZB Cliahub Consortium
hCoV-19/USA/CA-CZB-22585/2020	EPI_ISL_1184800	2020-12-14	B.1.429	Orange County Public Health Lab	Chan-Zuckerberg Biohub	CZB Cliahub Consortium
hCoV-19/USA/CA-CZB-22345/2021	EPI_ISL_1185148	2021-01-11	B.1.429	Orange County Public Health Lab	Chan-Zuckerberg Biohub	CZB Cliahub Consortium
hCoV-19/USA/CA-CZB-22416/2021	EPI_ISL_1185167	2021-01-13	B.1.429	Orange County Public Health Lab	Chan-Zuckerberg Biohub	CZB Cliahub Consortium
hCoV-19/USA/CA-CZB-22409/2021	EPI_ISL_1185221	2021-01-12	B.1.429	Orange County Public Health Lab	Chan-Zuckerberg Biohub	CZB Cliahub Consortium
hCoV-19/USA/CA-CZB-22354/2021	EPI_ISL_1185240	2021-01-11	B.1.429	Orange County Public Health Lab	Chan-Zuckerberg Biohub	CZB Cliahub Consortium
hCoV-19/USA/CA-CZB-24070/2020	EPI_ISL_1185379	2020-12-01	B.1.429	CA DPH Viral and Rickettsial Disease Laboratory	Chan-Zuckerberg Biohub	CZB Cliahub Consortium
hCoV-19/USA/CA-ALSR-7079/2021	EPI_ISL_1185875	2021-01-27	B.1.429	Scripps Medical Laboratory	Andersen lab at Scripps Research	SEARCH Alliance San Diego with Michael Quigley, Ellen Stefanski, Ian Mchardy
hCoV-19/USA/CA-ALSR-7089/2021	EPI_ISL_1185881	2021-01-27	B.1.429	Scripps Medical Laboratory	Andersen lab at Scripps Research	SEARCH Alliance San Diego with Michael Quigley, Ellen Stefanski, Ian Mchardy
hCoV-19/USA/CA-ALSR-7137/2021	EPI_ISL_1185918	2021-01-25	B.1.429	Sharp HealthCare Laboratory	Andersen lab at Scripps Research	SEARCH Alliance San Diego with Aaron Harding, Jacquelyn Berumen, Cathy Woerle, Liam McGinnis, Art Mendoza, Omid Bakhtar
hCoV-19/USA/CA-ALSR-7166/2021	EPI_ISL_1185939	2021-01-25	B.1.429	Sharp HealthCare Laboratory	Andersen lab at Scripps Research	SEARCH Alliance San Diego with Aaron Harding, Jacquelyn Berumen, Cathy Woerle, Liam McGinnis, Art Mendoza, Omid Bakhtar
hCoV-19/USA/CA-ALSR-7173/2021	EPI_ISL_1185945	2021-01-25	B.1.429	Sharp HealthCare Laboratory	Andersen lab at Scripps Research	SEARCH Alliance San Diego with Aaron Harding, Jacquelyn Berumen, Cathy Woerle, Liam McGinnis, Art Mendoza, Omid Bakhtar
hCoV-19/USA/PA-CDC-STM-000023332/2021	EPI_ISL_1262022	2021-02-24	B.1.429	Helix/Illumina	Centers for Disease Control and Prevention Division of Viral Diseases, Pathogen Discovery	Peter W. Cook, Dakota Howard, Dhwani Batra, Ben L. Rambo-Martin, Eileen de Feo, Jan Antico, Christine Tran, Matthew Tolentino, Shannon Wickline, Kim Gietzen, Brad Sickler, Jingtao Liu, Eric Allen, Phil Febbo, Summer Galloway, Nicole L. Washington, Simon White, Geraint Levan, Kelly Schiabor Barrett, Elizabeth Cirulli, Alexandre Bolze, Ary Ascencio, Charlotte Rivera-Garcia, Ryan Cho, Jason Nguyen, …
hCoV-19/USA/CA-CZB-18509/2021	EPI_ISL_955482	2021-01-06	B.1.429	Orange County Public Health Lab	Chan-Zuckerberg Biohub	CZB Cliahub Consortium
hCoV-19/USA/HI-CDC-2-4014284/2021	EPI_ISL_1318488	2021-02-16	B.1.429	HI Dept. of Health, State Laboratories Division	Centers for Disease Control and Prevention Division of Viral Diseases, Pathogen Discovery	Krista Queen, Yan Li, Ying Tao, Jing Zhang, Anna Uehara, Anna Montmayeur, Clinton R. Paden, Kristen Knipe, Matthew Schmerer, Shoshona Le, Katie Dillon, Peter W. Cook, Rachel Marine, Mili Sheth, Jasmine Padilla, Sarah Nobles, Mark Burroughs, Lori Rowe, Haibin Wang, Ben L. Rambo-Martin, Kristine Lacek, Sam Shepard, Dhwani Batra, Suxiang Tong, Justin Lee
hCoV-19/USA/HI-CDC-2-4014180/2021	EPI_ISL_1318495	2021-02-22	B.1.429	HI Dept. of Health, State Laboratories Division	Centers for Disease Control and Prevention Division of Viral Diseases, Pathogen Discovery	Krista Queen, Yan Li, Ying Tao, Jing Zhang, Anna Uehara, Anna Montmayeur, Clinton R. Paden, Kristen Knipe, Matthew Schmerer, Shoshona Le, Katie Dillon, Peter W. Cook, Rachel Marine, Mili Sheth, Jasmine Padilla, Sarah Nobles, Mark Burroughs, Lori Rowe, Haibin Wang, Ben L. Rambo-Martin, Kristine Lacek, Sam Shepard, Dhwani Batra, Suxiang Tong, Justin Lee
hCoV-19/USA/UT-CDC-2-3998357/2021	EPI_ISL_1318326	2021-03-02	B.1.429	UT-Unified State Labs: Public Health Utah DOH	Centers for Disease Control and Prevention Division of Viral Diseases, Pathogen Discovery	Krista Queen, Yan Li, Ying Tao, Jing Zhang, Anna Uehara, Anna Montmayeur, Clinton R. Paden, Kristen Knipe, Matthew Schmerer, Shoshona Le, Katie Dillon, Peter W. Cook, Rachel Marine, Mili Sheth, Jasmine Padilla, Sarah Nobles, Mark Burroughs, Lori Rowe, Haibin Wang, Ben L. Rambo-Martin, Kristine Lacek, Sam Shepard, Dhwani Batra, Suxiang Tong, Justin Lee
hCoV-19/USA/CA-CDC-2-3994087/2021	EPI_ISL_1318656	2021-02-20	B.1.429	CDPH, Viral and Rickettsial Disease Laboratory	Centers for Disease Control and Prevention Division of Viral Diseases, Pathogen Discovery	Krista Queen, Yan Li, Ying Tao, Jing Zhang, Anna Uehara, Anna Montmayeur, Clinton R. Paden, Kristen Knipe, Matthew Schmerer, Shoshona Le, Katie Dillon, Peter W. Cook, Rachel Marine, Mili Sheth, Jasmine Padilla, Sarah Nobles, Mark Burroughs, Lori Rowe, Haibin Wang, Ben L. Rambo-Martin, Kristine Lacek, Sam Shepard, Dhwani Batra, Suxiang Tong, Justin Lee
hCoV-19/USA/IL-CDC-QDX22721953/2021	EPI_ISL_1314623	2021-03-04	B.1.429	Quest Diagnostics Incorporated	Centers for Disease Control and Prevention Division of Viral Diseases, Pathogen Discovery	Peter W. Cook, Dakota Howard, Dhwani Batra, Ben L. Rambo-Martin, S. H. Rosenthal, A. Gerasimova, R. M. Kagan, B. Anderson, M. Hua, Y. Liu, L.E. Bernstein, K.E. Livingston, A. Perez, I. A. Shlyakhter, R. V. Rolando, R. Owen, P. Tanpaiboon, F. Lacbawan, Clinton R. Paden, Suxiang Tong, Duncan MacCannell
hCoV-19/USA/CA-LACPHL-AF00527/2021	EPI_ISL_1191112	2021-02-16	B.1.429	UCLA Clinical Micro Lab	Los Angeles County Public Health Laboratories	P. Hemarajata et al.
hCoV-19/USA/MI-CDC-QDX22208589/2021	EPI_ISL_1193734	2021-02-18	B.1.429	Quest Diagnostics Incorporated	Centers for Disease Control and Prevention Division of Viral Diseases, Pathogen Discovery	Peter W. Cook, Dakota Howard, Dhwani Batra, Ben L. Rambo-Martin, S. H. Rosenthal, A. Gerasimova, R. M. Kagan, B. Anderson, M. Hua, Y. Liu, L.E. Bernstein, K.E. Livingston, A. Perez, I. A. Shlyakhter, R. V. Rolando, R. Owen, P. Tanpaiboon, F. Lacbawan, Clinton R. Paden, Suxiang Tong, Duncan MacCannell
hCoV-19/USA/NV-CDC-QDX22165457/2021	EPI_ISL_1193973	2021-02-17	B.1.429	Quest Diagnostics Incorporated	Centers for Disease Control and Prevention Division of Viral Diseases, Pathogen Discovery	Peter W. Cook, Dakota Howard, Dhwani Batra, Ben L. Rambo-Martin, S. H. Rosenthal, A. Gerasimova, R. M. Kagan, B. Anderson, M. Hua, Y. Liu, L.E. Bernstein, K.E. Livingston, A. Perez, I. A. Shlyakhter, R. V. Rolando, R. Owen, P. Tanpaiboon, F. Lacbawan, Clinton R. Paden, Suxiang Tong, Duncan MacCannell
hCoV-19/USA/CA-CDC-QDX22257353/2021	EPI_ISL_1193780	2021-02-15	B.1.429	Quest Diagnostics Incorporated	Centers for Disease Control and Prevention Division of Viral Diseases, Pathogen Discovery	Peter W. Cook, Dakota Howard, Dhwani Batra, Ben L. Rambo-Martin, S. H. Rosenthal, A. Gerasimova, R. M. Kagan, B. Anderson, M. Hua, Y. Liu, L.E. Bernstein, K.E. Livingston, A. Perez, I. A. Shlyakhter, R. V. Rolando, R. Owen, P. Tanpaiboon, F. Lacbawan, Clinton R. Paden, Suxiang Tong, Duncan MacCannell
hCoV-19/USA/CT-CDC-QDX22207632/2021	EPI_ISL_1193801	2021-02-20	B.1.429	Quest Diagnostics Incorporated	Centers for Disease Control and Prevention Division of Viral Diseases, Pathogen Discovery	Peter W. Cook, Dakota Howard, Dhwani Batra, Ben L. Rambo-Martin, S. H. Rosenthal, A. Gerasimova, R. M. Kagan, B. Anderson, M. Hua, Y. Liu, L.E. Bernstein, K.E. Livingston, A. Perez, I. A. Shlyakhter, R. V. Rolando, R. Owen, P. Tanpaiboon, F. Lacbawan, Clinton R. Paden, Suxiang Tong, Duncan MacCannell
hCoV-19/USA/CA-CDC-QDX22255619/2021	EPI_ISL_1193803	2021-02-13	B.1.429	Quest Diagnostics Incorporated	Centers for Disease Control and Prevention Division of Viral Diseases, Pathogen Discovery	Peter W. Cook, Dakota Howard, Dhwani Batra, Ben L. Rambo-Martin, S. H. Rosenthal, A. Gerasimova, R. M. Kagan, B. Anderson, M. Hua, Y. Liu, L.E. Bernstein, K.E. Livingston, A. Perez, I. A. Shlyakhter, R. V. Rolando, R. Owen, P. Tanpaiboon, F. Lacbawan, Clinton R. Paden, Suxiang Tong, Duncan MacCannell
hCoV-19/USA/CA-CDC-QDX22255829/2021	EPI_ISL_1193863	2021-02-13	B.1.429	Quest Diagnostics Incorporated	Centers for Disease Control and Prevention Division of Viral Diseases, Pathogen Discovery	Peter W. Cook, Dakota Howard, Dhwani Batra, Ben L. Rambo-Martin, S. H. Rosenthal, A. Gerasimova, R. M. Kagan, B. Anderson, M. Hua, Y. Liu, L.E. Bernstein, K.E. Livingston, A. Perez, I. A. Shlyakhter, R. V. Rolando, R. Owen, P. Tanpaiboon, F. Lacbawan, Clinton R. Paden, Suxiang Tong, Duncan MacCannell
hCoV-19/USA/FL-CDC-QDX22163062/2021	EPI_ISL_1193990	2021-02-17	B.1.429	Quest Diagnostics Incorporated	Centers for Disease Control and Prevention Division of Viral Diseases, Pathogen Discovery	Peter W. Cook, Dakota Howard, Dhwani Batra, Ben L. Rambo-Martin, S. H. Rosenthal, A. Gerasimova, R. M. Kagan, B. Anderson, M. Hua, Y. Liu, L.E. Bernstein, K.E. Livingston, A. Perez, I. A. Shlyakhter, R. V. Rolando, R. Owen, P. Tanpaiboon, F. Lacbawan, Clinton R. Paden, Suxiang Tong, Duncan MacCannell
hCoV-19/USA/CA-CDC-QDX22163376/2021	EPI_ISL_1193385	2021-02-15	B.1.429	Quest Diagnostics Incorporated	Centers for Disease Control and Prevention Division of Viral Diseases, Pathogen Discovery	Peter W. Cook, Dakota Howard, Dhwani Batra, Ben L. Rambo-Martin, S. H. Rosenthal, A. Gerasimova, R. M. Kagan, B. Anderson, M. Hua, Y. Liu, L.E. Bernstein, K.E. Livingston, A. Perez, I. A. Shlyakhter, R. V. Rolando, R. Owen, P. Tanpaiboon, F. Lacbawan, Clinton R. Paden, Suxiang Tong, Duncan MacCannell
hCoV-19/USA/CA-CDC-QDX22166496/2021	EPI_ISL_1193417	2021-02-17	B.1.429	Quest Diagnostics Incorporated	Centers for Disease Control and Prevention Division of Viral Diseases, Pathogen Discovery	Peter W. Cook, Dakota Howard, Dhwani Batra, Ben L. Rambo-Martin, S. H. Rosenthal, A. Gerasimova, R. M. Kagan, B. Anderson, M. Hua, Y. Liu, L.E. Bernstein, K.E. Livingston, A. Perez, I. A. Shlyakhter, R. V. Rolando, R. Owen, P. Tanpaiboon, F. Lacbawan, Clinton R. Paden, Suxiang Tong, Duncan MacCannell
hCoV-19/USA/CA-CDC-QDX22166542/2021	EPI_ISL_1193958	2021-02-15	B.1.429	Quest Diagnostics Incorporated	Centers for Disease Control and Prevention Division of Viral Diseases, Pathogen Discovery	Peter W. Cook, Dakota Howard, Dhwani Batra, Ben L. Rambo-Martin, S. H. Rosenthal, A. Gerasimova, R. M. Kagan, B. Anderson, M. Hua, Y. Liu, L.E. Bernstein, K.E. Livingston, A. Perez, I. A. Shlyakhter, R. V. Rolando, R. Owen, P. Tanpaiboon, F. Lacbawan, Clinton R. Paden, Suxiang Tong, Duncan MacCannell
hCoV-19/USA/WI-CDC-LC0022553/2021	EPI_ISL_1319943	2021-02-28	B.1.429	Laboratory Corporation of America	Centers for Disease Control and Prevention Division of Viral Diseases, Pathogen Discovery	Peter W. Cook, Dakota Howard, Dhwani Batra, Ben L. Rambo-Martin, Minoo Agarwal, Eyad Almasri, Debbie Boles, Ayla Burns, Nuthawin Charoensri, Oren Cohen, Susan Countryman, Mary Ann Cristobal, Bobbi Croy, Suzanne Dale, Hrushikesh Deshmukh, Amanda Douglas, Vincent Drouillon, Marcia Eisenberg, Howard Engler, Rama Ghatti, Prashant Gupta, Susan Hicks, Jake Humphrey, Lax Iyer, Manoj Jain, Mohan Kolli, B…
hCoV-19/USA/AZ-CDC-LC0022755/2021	EPI_ISL_1319956	2021-03-01	B.1.429	Laboratory Corporation of America	Centers for Disease Control and Prevention Division of Viral Diseases, Pathogen Discovery	Peter W. Cook, Dakota Howard, Dhwani Batra, Ben L. Rambo-Martin, Minoo Agarwal, Eyad Almasri, Debbie Boles, Ayla Burns, Nuthawin Charoensri, Oren Cohen, Susan Countryman, Mary Ann Cristobal, Bobbi Croy, Suzanne Dale, Hrushikesh Deshmukh, Amanda Douglas, Vincent Drouillon, Marcia Eisenberg, Howard Engler, Rama Ghatti, Prashant Gupta, Susan Hicks, Jake Humphrey, Lax Iyer, Manoj Jain, Mohan Kolli, B…
hCoV-19/USA/CA-CDC-QDX22255221/2021	EPI_ISL_1194198	2021-02-13	B.1.429	Quest Diagnostics Incorporated	Centers for Disease Control and Prevention Division of Viral Diseases, Pathogen Discovery	Peter W. Cook, Dakota Howard, Dhwani Batra, Ben L. Rambo-Martin, S. H. Rosenthal, A. Gerasimova, R. M. Kagan, B. Anderson, M. Hua, Y. Liu, L.E. Bernstein, K.E. Livingston, A. Perez, I. A. Shlyakhter, R. V. Rolando, R. Owen, P. Tanpaiboon, F. Lacbawan, Clinton R. Paden, Suxiang Tong, Duncan MacCannell
hCoV-19/USA/FL-CDC-QDX22258112/2021	EPI_ISL_1194206	2021-02-20	B.1.429	Quest Diagnostics Incorporated	Centers for Disease Control and Prevention Division of Viral Diseases, Pathogen Discovery	Peter W. Cook, Dakota Howard, Dhwani Batra, Ben L. Rambo-Martin, S. H. Rosenthal, A. Gerasimova, R. M. Kagan, B. Anderson, M. Hua, Y. Liu, L.E. Bernstein, K.E. Livingston, A. Perez, I. A. Shlyakhter, R. V. Rolando, R. Owen, P. Tanpaiboon, F. Lacbawan, Clinton R. Paden, Suxiang Tong, Duncan MacCannell
hCoV-19/USA/KS-CDC-QDX22282999/2021	EPI_ISL_1194251	2021-02-22	B.1.429	Quest Diagnostics Incorporated	Centers for Disease Control and Prevention Division of Viral Diseases, Pathogen Discovery	Peter W. Cook, Dakota Howard, Dhwani Batra, Ben L. Rambo-Martin, S. H. Rosenthal, A. Gerasimova, R. M. Kagan, B. Anderson, M. Hua, Y. Liu, L.E. Bernstein, K.E. Livingston, A. Perez, I. A. Shlyakhter, R. V. Rolando, R. Owen, P. Tanpaiboon, F. Lacbawan, Clinton R. Paden, Suxiang Tong, Duncan MacCannell
hCoV-19/USA/CA-CDC-QDX22281349/2021	EPI_ISL_1194295	2021-02-15	B.1.429	Quest Diagnostics Incorporated	Centers for Disease Control and Prevention Division of Viral Diseases, Pathogen Discovery	Peter W. Cook, Dakota Howard, Dhwani Batra, Ben L. Rambo-Martin, S. H. Rosenthal, A. Gerasimova, R. M. Kagan, B. Anderson, M. Hua, Y. Liu, L.E. Bernstein, K.E. Livingston, A. Perez, I. A. Shlyakhter, R. V. Rolando, R. Owen, P. Tanpaiboon, F. Lacbawan, Clinton R. Paden, Suxiang Tong, Duncan MacCannell
hCoV-19/USA/CA-CDC-QDX22281569/2021	EPI_ISL_1194315	2021-02-14	B.1.429	Quest Diagnostics Incorporated	Centers for Disease Control and Prevention Division of Viral Diseases, Pathogen Discovery	Peter W. Cook, Dakota Howard, Dhwani Batra, Ben L. Rambo-Martin, S. H. Rosenthal, A. Gerasimova, R. M. Kagan, B. Anderson, M. Hua, Y. Liu, L.E. Bernstein, K.E. Livingston, A. Perez, I. A. Shlyakhter, R. V. Rolando, R. Owen, P. Tanpaiboon, F. Lacbawan, Clinton R. Paden, Suxiang Tong, Duncan MacCannell
hCoV-19/USA/NM-CDC-LC0024639/2021	EPI_ISL_1320247	2021-02-25	B.1.429	Laboratory Corporation of America	Centers for Disease Control and Prevention Division of Viral Diseases, Pathogen Discovery	Peter W. Cook, Dakota Howard, Dhwani Batra, Ben L. Rambo-Martin, Minoo Agarwal, Eyad Almasri, Debbie Boles, Ayla Burns, Nuthawin Charoensri, Oren Cohen, Susan Countryman, Mary Ann Cristobal, Bobbi Croy, Suzanne Dale, Hrushikesh Deshmukh, Amanda Douglas, Vincent Drouillon, Marcia Eisenberg, Howard Engler, Rama Ghatti, Prashant Gupta, Susan Hicks, Jake Humphrey, Lax Iyer, Manoj Jain, Mohan Kolli, B…
hCoV-19/USA/OH-CDC-LC0022414/2021	EPI_ISL_1319905	2021-02-27	B.1.429	Laboratory Corporation of America	Centers for Disease Control and Prevention Division of Viral Diseases, Pathogen Discovery	Peter W. Cook, Dakota Howard, Dhwani Batra, Ben L. Rambo-Martin, Minoo Agarwal, Eyad Almasri, Debbie Boles, Ayla Burns, Nuthawin Charoensri, Oren Cohen, Susan Countryman, Mary Ann Cristobal, Bobbi Croy, Suzanne Dale, Hrushikesh Deshmukh, Amanda Douglas, Vincent Drouillon, Marcia Eisenberg, Howard Engler, Rama Ghatti, Prashant Gupta, Susan Hicks, Jake Humphrey, Lax Iyer, Manoj Jain, Mohan Kolli, B…
hCoV-19/USA/CA-CUR-0001/2021	EPI_ISL_1195946	2021-01-02	B.1.429	Curative Inc	Curative Inc	Katie Bond, Vladimir Slepnev
hCoV-19/USA/CA-LACPHL-AF00559/2021	EPI_ISL_1197045	2021-02-18	B.1.429	Martin Luther King Jr. Community Hospital	Los Angeles County Public Health Laboratories	P. Hemarajata et al.
hCoV-19/USA/CA-LACPHL-AF00567/2021	EPI_ISL_1197053	2021-02-23	B.1.429	USC Clinical Lab	Los Angeles County Public Health Laboratories	P. Hemarajata et al.
hCoV-19/USA/WA-UW-61642/2021	EPI_ISL_1201132	2021-02-17	B.1.429	UW Virology Lab	UW Virology Lab	Pavitra Roychoudhury, Hong Xie, Lasata Shrestha, Shah Mohamed Bakhash, Michelle Lin, Noah Baker, Sean Ellis, Saraswathi Sathees, Meei-Li Huang, Keith R Jerome, Alexander Greninger
hCoV-19/USA/CA-CDPH-2000042142/2021	EPI_ISL_431143	2021-03-12	B.1.429	CDPH VBL	California Department of Public Health	CDPH-COVIDNet,UCLA Technology Center for Genomics & Bioinformatics
hCoV-19/USA/CA-CZB-15448/2020	EPI_ISL_738752	2020-12-03	B.1.429	Orange County Public Health Lab	Chan-Zuckerberg Biohub	CZB Cliahub Consortium
hCoV-19/USA/CA-CZB-15478/2020	EPI_ISL_738866	2020-12-05	B.1.429	Orange County Public Health Lab	Chan-Zuckerberg Biohub	CZB Cliahub Consortium
hCoV-19/USA/CA-CZB-15400/2020	EPI_ISL_739524	2020-11-30	B.1.429	Orange County Public Health Lab	Chan-Zuckerberg Biohub	CZB Cliahub Consortium
hCoV-19/USA/WA-UW-61227/2021	EPI_ISL_1209152	2021-01-22	B.1.429	UW Virology Lab	UW Virology Lab	Pavitra Roychoudhury, Hong Xie, Lasata Shrestha, Shah Mohamed Bakhash, Michelle Lin, Noah Baker, Sean Ellis, Saraswathi Sathees, Meei-Li Huang, Keith R Jerome, Alexander Greninger
hCoV-19/USA/WA-UW-62619/2021	EPI_ISL_1209202	2021-02-11	B.1.429	UW Virology Lab	UW Virology Lab	Pavitra Roychoudhury, Hong Xie, Lasata Shrestha, Shah Mohamed Bakhash, Michelle Lin, Noah Baker, Sean Ellis, Saraswathi Sathees, Meei-Li Huang, Keith R Jerome, Alexander Greninger
hCoV-19/USA/OH-CDC-QDX22292620/2021	EPI_ISL_1220442	2021-02-21	B.1.429	Quest Diagnostics Incorporated	Centers for Disease Control and Prevention Division of Viral Diseases, Pathogen Discovery	Peter W. Cook, Dakota Howard, Dhwani Batra, Ben L. Rambo-Martin, S. H. Rosenthal, A. Gerasimova, R. M. Kagan, B. Anderson, M. Hua, Y. Liu, L.E. Bernstein, K.E. Livingston, A. Perez, I. A. Shlyakhter, R. V. Rolando, R. Owen, P. Tanpaiboon, F. Lacbawan, Clinton R. Paden, Suxiang Tong, Duncan MacCannell
hCoV-19/USA/TX-CDC-QDX22291758/2021	EPI_ISL_1220488	2021-02-22	B.1.429	Quest Diagnostics Incorporated	Centers for Disease Control and Prevention Division of Viral Diseases, Pathogen Discovery	Peter W. Cook, Dakota Howard, Dhwani Batra, Ben L. Rambo-Martin, S. H. Rosenthal, A. Gerasimova, R. M. Kagan, B. Anderson, M. Hua, Y. Liu, L.E. Bernstein, K.E. Livingston, A. Perez, I. A. Shlyakhter, R. V. Rolando, R. Owen, P. Tanpaiboon, F. Lacbawan, Clinton R. Paden, Suxiang Tong, Duncan MacCannell
hCoV-19/USA/CT-CDC-QDX22281202/2021	EPI_ISL_1220569	2021-02-20	B.1.429	Quest Diagnostics Incorporated	Centers for Disease Control and Prevention Division of Viral Diseases, Pathogen Discovery	Peter W. Cook, Dakota Howard, Dhwani Batra, Ben L. Rambo-Martin, S. H. Rosenthal, A. Gerasimova, R. M. Kagan, B. Anderson, M. Hua, Y. Liu, L.E. Bernstein, K.E. Livingston, A. Perez, I. A. Shlyakhter, R. V. Rolando, R. Owen, P. Tanpaiboon, F. Lacbawan, Clinton R. Paden, Suxiang Tong, Duncan MacCannell
hCoV-19/USA/NV-NSPHL-345272/2021	EPI_ISL_1219843	2021-02-22	B.1.429	Nevada State Public Health Laboratory	Nevada State Public Health Laboratory	Andrew Gorzalski, Mark Pandori
hCoV-19/USA/NV-NSPHL-345292/2021	EPI_ISL_1219851	2021-02-22	B.1.429	Nevada State Public Health Laboratory	Nevada State Public Health Laboratory	Andrew Gorzalski, Mark Pandori
hCoV-19/USA/NV-NSPHL-NV2067672/2021	EPI_ISL_1219908	2021-02-26	B.1.429	Nevada State Public Health Laboratory	Nevada State Public Health Laboratory	Andrew Gorzalski, Mark Pandori
hCoV-19/USA/CA-CDC-QDX22251402/2021	EPI_ISL_1220747	2021-02-20	B.1.429	Quest Diagnostics Incorporated	Centers for Disease Control and Prevention Division of Viral Diseases, Pathogen Discovery	Peter W. Cook, Dakota Howard, Dhwani Batra, Ben L. Rambo-Martin, S. H. Rosenthal, A. Gerasimova, R. M. Kagan, B. Anderson, M. Hua, Y. Liu, L.E. Bernstein, K.E. Livingston, A. Perez, I. A. Shlyakhter, R. V. Rolando, R. Owen, P. Tanpaiboon, F. Lacbawan, Clinton R. Paden, Suxiang Tong, Duncan MacCannell
hCoV-19/USA/NV-NSPHL-LV_310592/2021	EPI_ISL_1220879	2021-03-05	B.1.429	Nevada State Public Health Laboratory	Nevada State Public Health Laboratory	Andrew Gorzalski, Mark Pandori
hCoV-19/USA/NV-CDC-LC0019600/2021	EPI_ISL_1221036	2021-02-19	B.1.429	Laboratory Corporation of America	Centers for Disease Control and Prevention Division of Viral Diseases, Pathogen Discovery	Peter W. Cook, Dakota Howard, Dhwani Batra, Ben L. Rambo-Martin, Minoo Agarwal, Eyad Almasri, Debbie Boles, Ayla Burns, Nuthawin Charoensri, Oren Cohen, Susan Countryman, Mary Ann Cristobal, Bobbi Croy, Suzanne Dale, Hrushikesh Deshmukh, Amanda Douglas, Vincent Drouillon, Marcia Eisenberg, Howard Engler, Rama Ghatti, Prashant Gupta, Susan Hicks, Jake Humphrey, Lax Iyer, Manoj Jain, Mohan Kolli, B…
hCoV-19/USA/RI-CDC-LC0019357/2021	EPI_ISL_1221820	2021-02-17	B.1.429	Laboratory Corporation of America	Centers for Disease Control and Prevention Division of Viral Diseases, Pathogen Discovery	Peter W. Cook, Dakota Howard, Dhwani Batra, Ben L. Rambo-Martin, Minoo Agarwal, Eyad Almasri, Debbie Boles, Ayla Burns, Nuthawin Charoensri, Oren Cohen, Susan Countryman, Mary Ann Cristobal, Bobbi Croy, Suzanne Dale, Hrushikesh Deshmukh, Amanda Douglas, Vincent Drouillon, Marcia Eisenberg, Howard Engler, Rama Ghatti, Prashant Gupta, Susan Hicks, Jake Humphrey, Lax Iyer, Manoj Jain, Mohan Kolli, B…
hCoV-19/USA/UT-CDC-LC0020170/2021	EPI_ISL_1221960	2021-02-22	B.1.429	Laboratory Corporation of America	Centers for Disease Control and Prevention Division of Viral Diseases, Pathogen Discovery	Peter W. Cook, Dakota Howard, Dhwani Batra, Ben L. Rambo-Martin, Minoo Agarwal, Eyad Almasri, Debbie Boles, Ayla Burns, Nuthawin Charoensri, Oren Cohen, Susan Countryman, Mary Ann Cristobal, Bobbi Croy, Suzanne Dale, Hrushikesh Deshmukh, Amanda Douglas, Vincent Drouillon, Marcia Eisenberg, Howard Engler, Rama Ghatti, Prashant Gupta, Susan Hicks, Jake Humphrey, Lax Iyer, Manoj Jain, Mohan Kolli, B…
hCoV-19/USA/TN-CDC-LC0021071/2021	EPI_ISL_1222345	2021-02-25	B.1.429	Laboratory Corporation of America	Centers for Disease Control and Prevention Division of Viral Diseases, Pathogen Discovery	Peter W. Cook, Dakota Howard, Dhwani Batra, Ben L. Rambo-Martin, Minoo Agarwal, Eyad Almasri, Debbie Boles, Ayla Burns, Nuthawin Charoensri, Oren Cohen, Susan Countryman, Mary Ann Cristobal, Bobbi Croy, Suzanne Dale, Hrushikesh Deshmukh, Amanda Douglas, Vincent Drouillon, Marcia Eisenberg, Howard Engler, Rama Ghatti, Prashant Gupta, Susan Hicks, Jake Humphrey, Lax Iyer, Manoj Jain, Mohan Kolli, B…
hCoV-19/USA/FL-CDC-LC0021077/2021	EPI_ISL_1222348	2021-02-26	B.1.429	Laboratory Corporation of America	Centers for Disease Control and Prevention Division of Viral Diseases, Pathogen Discovery	Peter W. Cook, Dakota Howard, Dhwani Batra, Ben L. Rambo-Martin, Minoo Agarwal, Eyad Almasri, Debbie Boles, Ayla Burns, Nuthawin Charoensri, Oren Cohen, Susan Countryman, Mary Ann Cristobal, Bobbi Croy, Suzanne Dale, Hrushikesh Deshmukh, Amanda Douglas, Vincent Drouillon, Marcia Eisenberg, Howard Engler, Rama Ghatti, Prashant Gupta, Susan Hicks, Jake Humphrey, Lax Iyer, Manoj Jain, Mohan Kolli, B…
hCoV-19/USA/FL-CDC-LC0021078/2021	EPI_ISL_1222349	2021-02-26	B.1.429	Laboratory Corporation of America	Centers for Disease Control and Prevention Division of Viral Diseases, Pathogen Discovery	Peter W. Cook, Dakota Howard, Dhwani Batra, Ben L. Rambo-Martin, Minoo Agarwal, Eyad Almasri, Debbie Boles, Ayla Burns, Nuthawin Charoensri, Oren Cohen, Susan Countryman, Mary Ann Cristobal, Bobbi Croy, Suzanne Dale, Hrushikesh Deshmukh, Amanda Douglas, Vincent Drouillon, Marcia Eisenberg, Howard Engler, Rama Ghatti, Prashant Gupta, Susan Hicks, Jake Humphrey, Lax Iyer, Manoj Jain, Mohan Kolli, B…
hCoV-19/USA/MN-MDH-3549/2021	EPI_ISL_1225236	2021-02-16	B.1.429	Mayo Clinic & Mayo Clinic Laboratories	Minnesota Department of Health, Public Health Laboratory	Alexandra Lorentz, Jacob Garfin, Matt Plumb, and Xiong Wang
hCoV-19/USA/CA-CZB-23510/2021	EPI_ISL_1027507	2021-01-20	B.1.429	Orange County Public Health Lab	Chan-Zuckerberg Biohub	CZB Cliahub Consortium
hCoV-19/USA/WA-CDC-2-3921533/2021	EPI_ISL_1226008	2021-01-04	B.1.429	WA State Department of Health	Genomics and Discovery, Respiratory Viruses Branch, Division of Viral Diseases, Centers for Disease Control and Prevention	Krista Queen, Yan Li, Ying Tao, Jing Zhang, Anna Uehara, Anna Montmayeur, Clinton R. Paden, Kristen Knipe, Matthew Schmerer, Shoshona Le, Katie Dillon, Peter W. Cook, Rachel Marine, Mili Sheth, Jasmine Padilla, Sarah Nobles, Mark Burroughs, Lori Rowe, Haibin Wang, Ben L. Rambo-Martin, Kristine Lacek, Sam Shepard, Dhwani Batra, Suxiang Tong, Justin Lee
hCoV-19/USA/CA-CDC-2-3925268/2021	EPI_ISL_1226169	2021-02-08	B.1.429	CA-Los Angeles County Public Health Laboratory	Genomics and Discovery, Respiratory Viruses Branch, Division of Viral Diseases, Centers for Disease Control and Prevention	Krista Queen, Yan Li, Ying Tao, Jing Zhang, Anna Uehara, Anna Montmayeur, Clinton R. Paden, Kristen Knipe, Matthew Schmerer, Shoshona Le, Katie Dillon, Peter W. Cook, Rachel Marine, Mili Sheth, Jasmine Padilla, Sarah Nobles, Mark Burroughs, Lori Rowe, Haibin Wang, Ben L. Rambo-Martin, Kristine Lacek, Sam Shepard, Dhwani Batra, Suxiang Tong, Justin Lee
hCoV-19/USA/CA-CDC-2-3925262/2021	EPI_ISL_1226173	2021-02-08	B.1.429	CA-Los Angeles County Public Health Laboratory	Genomics and Discovery, Respiratory Viruses Branch, Division of Viral Diseases, Centers for Disease Control and Prevention	Krista Queen, Yan Li, Ying Tao, Jing Zhang, Anna Uehara, Anna Montmayeur, Clinton R. Paden, Kristen Knipe, Matthew Schmerer, Shoshona Le, Katie Dillon, Peter W. Cook, Rachel Marine, Mili Sheth, Jasmine Padilla, Sarah Nobles, Mark Burroughs, Lori Rowe, Haibin Wang, Ben L. Rambo-Martin, Kristine Lacek, Sam Shepard, Dhwani Batra, Suxiang Tong, Justin Lee
hCoV-19/USA/CA-CDC-2-3926176/2021	EPI_ISL_1226272	2021-02-02	B.1.429	CDPH, Viral and Rickettsial Disease Laboratory	Genomics and Discovery, Respiratory Viruses Branch, Division of Viral Diseases, Centers for Disease Control and Prevention	Krista Queen, Yan Li, Ying Tao, Jing Zhang, Anna Uehara, Anna Montmayeur, Clinton R. Paden, Kristen Knipe, Matthew Schmerer, Shoshona Le, Katie Dillon, Peter W. Cook, Rachel Marine, Mili Sheth, Jasmine Padilla, Sarah Nobles, Mark Burroughs, Lori Rowe, Haibin Wang, Ben L. Rambo-Martin, Kristine Lacek, Sam Shepard, Dhwani Batra, Suxiang Tong, Justin Lee
hCoV-19/USA/OK-CDC-2-3935642/2021	EPI_ISL_1226334	2021-02-05	B.1.429	OK Public Health Laboratory, Oklahoma State DOH	Genomics and Discovery, Respiratory Viruses Branch, Division of Viral Diseases, Centers for Disease Control and Prevention	Krista Queen, Yan Li, Ying Tao, Jing Zhang, Anna Uehara, Anna Montmayeur, Clinton R. Paden, Kristen Knipe, Matthew Schmerer, Shoshona Le, Katie Dillon, Peter W. Cook, Rachel Marine, Mili Sheth, Jasmine Padilla, Sarah Nobles, Mark Burroughs, Lori Rowe, Haibin Wang, Ben L. Rambo-Martin, Kristine Lacek, Sam Shepard, Dhwani Batra, Suxiang Tong, Justin Lee
hCoV-19/USA/OR-CDC-2-3936547/2021	EPI_ISL_1226350	2021-02-06	B.1.429	OR State PHL-Virology/Immunology Section	Genomics and Discovery, Respiratory Viruses Branch, Division of Viral Diseases, Centers for Disease Control and Prevention	Krista Queen, Yan Li, Ying Tao, Jing Zhang, Anna Uehara, Anna Montmayeur, Clinton R. Paden, Kristen Knipe, Matthew Schmerer, Shoshona Le, Katie Dillon, Peter W. Cook, Rachel Marine, Mili Sheth, Jasmine Padilla, Sarah Nobles, Mark Burroughs, Lori Rowe, Haibin Wang, Ben L. Rambo-Martin, Kristine Lacek, Sam Shepard, Dhwani Batra, Suxiang Tong, Justin Lee
hCoV-19/USA/CA-CZB-23481/2021	EPI_ISL_1027531	2021-01-18	B.1.429	Orange County Public Health Lab	Chan-Zuckerberg Biohub	CZB Cliahub Consortium
hCoV-19/USA/CA-RD632-CV0023/2021	EPI_ISL_1231458	2021-03-06	B.1.429	Fulgent Genetics	Fulgent Genetics	Harry Gao, Mickey Li, John Gao, Joseph Fierro, Benafsh Sapra, Becky Tsai, Yan Meng, Doreen Ng, James Xie
hCoV-19/USA/CA-RD632-CV0063/2021	EPI_ISL_1231487	2021-03-06	B.1.429	Fulgent Genetics	Fulgent Genetics	Harry Gao, Mickey Li, John Gao, Joseph Fierro, Benafsh Sapra, Becky Tsai, Yan Meng, Doreen Ng, James Xie
hCoV-19/USA/CA-RD632-CV0070/2021	EPI_ISL_1231492	2021-03-06	B.1.429	Fulgent Genetics	Fulgent Genetics	Harry Gao, Mickey Li, John Gao, Joseph Fierro, Benafsh Sapra, Becky Tsai, Yan Meng, Doreen Ng, James Xie
hCoV-19/USA/CA-RD631-CV004/2021	EPI_ISL_1231514	2021-03-05	B.1.429	Fulgent Genetics	Fulgent Genetics	Harry Gao, Mickey Li, John Gao, Joseph Fierro, Benafsh Sapra, Becky Tsai, Yan Meng, Doreen Ng, James Xie
hCoV-19/USA/CA-RD631-CV0051/2021	EPI_ISL_1231630	2021-03-06	B.1.429	Fulgent Genetics	Fulgent Genetics	Harry Gao, Mickey Li, John Gao, Joseph Fierro, Benafsh Sapra, Becky Tsai, Yan Meng, Doreen Ng, James Xie
hCoV-19/USA/CA-RD631-CV0063/2021	EPI_ISL_1231666	2021-03-06	B.1.429	Fulgent Genetics	Fulgent Genetics	Harry Gao, Mickey Li, John Gao, Joseph Fierro, Benafsh Sapra, Becky Tsai, Yan Meng, Doreen Ng, James Xie
hCoV-19/USA/CA-RD631-CV0069/2021	EPI_ISL_1231690	2021-03-06	B.1.429	Fulgent Genetics	Fulgent Genetics	Harry Gao, Mickey Li, John Gao, Joseph Fierro, Benafsh Sapra, Becky Tsai, Yan Meng, Doreen Ng, James Xie
hCoV-19/USA/CA-RD631-CV0074/2021	EPI_ISL_1231710	2021-03-02	B.1.429	Fulgent Genetics	Fulgent Genetics	Harry Gao, Mickey Li, John Gao, Joseph Fierro, Benafsh Sapra, Becky Tsai, Yan Meng, Doreen Ng, James Xie
hCoV-19/USA/CA-RD631-CV0080/2021	EPI_ISL_1231735	2021-03-06	B.1.429	Fulgent Genetics	Fulgent Genetics	Harry Gao, Mickey Li, John Gao, Joseph Fierro, Benafsh Sapra, Becky Tsai, Yan Meng, Doreen Ng, James Xie
hCoV-19/USA/CA-RD631-CV0089/2021	EPI_ISL_1231762	2021-03-06	B.1.429	Fulgent Genetics	Fulgent Genetics	Harry Gao, Mickey Li, John Gao, Joseph Fierro, Benafsh Sapra, Becky Tsai, Yan Meng, Doreen Ng, James Xie
hCoV-19/USA/CA-RD630-CV0020/2021	EPI_ISL_1231787	2021-03-04	B.1.429	Fulgent Genetics	Fulgent Genetics	Harry Gao, Mickey Li, John Gao, Joseph Fierro, Benafsh Sapra, Becky Tsai, Yan Meng, Doreen Ng, James Xie
hCoV-19/USA/CA-RD630-CV0069/2021	EPI_ISL_1231831	2021-03-04	B.1.429	Fulgent Genetics	Fulgent Genetics	Harry Gao, Mickey Li, John Gao, Joseph Fierro, Benafsh Sapra, Becky Tsai, Yan Meng, Doreen Ng, James Xie
hCoV-19/USA/CA-RD630-CV0089/2021	EPI_ISL_1231849	2021-03-04	B.1.429	Fulgent Genetics	Fulgent Genetics	Harry Gao, Mickey Li, John Gao, Joseph Fierro, Benafsh Sapra, Becky Tsai, Yan Meng, Doreen Ng, James Xie
hCoV-19/USA/CA-RD626-CV009/2021	EPI_ISL_1231860	2021-03-01	B.1.429	Fulgent Genetics	Fulgent Genetics	Harry Gao, Mickey Li, John Gao, Joseph Fierro, Benafsh Sapra, Becky Tsai, Yan Meng, Doreen Ng, James Xie
hCoV-19/USA/CA-RD625-CV009/2021	EPI_ISL_1231885	2021-03-01	B.1.429	Fulgent Genetics	Fulgent Genetics	Harry Gao, Mickey Li, John Gao, Joseph Fierro, Benafsh Sapra, Becky Tsai, Yan Meng, Doreen Ng, James Xie
hCoV-19/USA/CA-RD625-CV0029/2021	EPI_ISL_1231899	2021-03-01	B.1.429	Fulgent Genetics	Fulgent Genetics	Harry Gao, Mickey Li, John Gao, Joseph Fierro, Benafsh Sapra, Becky Tsai, Yan Meng, Doreen Ng, James Xie
hCoV-19/USA/CA-RD622-CV000/2021	EPI_ISL_1232029	2021-02-24	B.1.429	Fulgent Genetics	Fulgent Genetics	Harry Gao, Mickey Li, John Gao, Joseph Fierro, Benafsh Sapra, Becky Tsai, Yan Meng, Doreen Ng, James Xie
hCoV-19/USA/CA-RD622-CV001/2021	EPI_ISL_1232031	2021-02-24	B.1.429	Fulgent Genetics	Fulgent Genetics	Harry Gao, Mickey Li, John Gao, Joseph Fierro, Benafsh Sapra, Becky Tsai, Yan Meng, Doreen Ng, James Xie
hCoV-19/USA/CA-RD624-CV001/2021	EPI_ISL_1232032	2021-02-24	B.1.429	Fulgent Genetics	Fulgent Genetics	Harry Gao, Mickey Li, John Gao, Joseph Fierro, Benafsh Sapra, Becky Tsai, Yan Meng, Doreen Ng, James Xie
hCoV-19/USA/CA-RD622-CV002/2021	EPI_ISL_1232033	2021-02-25	B.1.429	Fulgent Genetics	Fulgent Genetics	Harry Gao, Mickey Li, John Gao, Joseph Fierro, Benafsh Sapra, Becky Tsai, Yan Meng, Doreen Ng, James Xie
hCoV-19/USA/CA-RD622-CV0010/2021	EPI_ISL_1232043	2021-02-25	B.1.429	Fulgent Genetics	Fulgent Genetics	Harry Gao, Mickey Li, John Gao, Joseph Fierro, Benafsh Sapra, Becky Tsai, Yan Meng, Doreen Ng, James Xie
hCoV-19/USA/CA-RD624-CV0010/2021	EPI_ISL_1232044	2021-02-25	B.1.429	Fulgent Genetics	Fulgent Genetics	Harry Gao, Mickey Li, John Gao, Joseph Fierro, Benafsh Sapra, Becky Tsai, Yan Meng, Doreen Ng, James Xie
hCoV-19/USA/CA-RD622-CV0017/2021	EPI_ISL_1232055	2021-02-25	B.1.429	Fulgent Genetics	Fulgent Genetics	Harry Gao, Mickey Li, John Gao, Joseph Fierro, Benafsh Sapra, Becky Tsai, Yan Meng, Doreen Ng, James Xie
hCoV-19/USA/CA-RD624-CV0017/2021	EPI_ISL_1232056	2021-02-25	B.1.429	Fulgent Genetics	Fulgent Genetics	Harry Gao, Mickey Li, John Gao, Joseph Fierro, Benafsh Sapra, Becky Tsai, Yan Meng, Doreen Ng, James Xie
hCoV-19/USA/CA-RD622-CV0029/2021	EPI_ISL_1232077	2021-02-25	B.1.429	Fulgent Genetics	Fulgent Genetics	Harry Gao, Mickey Li, John Gao, Joseph Fierro, Benafsh Sapra, Becky Tsai, Yan Meng, Doreen Ng, James Xie
hCoV-19/USA/CA-RD624-CV0029/2021	EPI_ISL_1232078	2021-02-25	B.1.429	Fulgent Genetics	Fulgent Genetics	Harry Gao, Mickey Li, John Gao, Joseph Fierro, Benafsh Sapra, Becky Tsai, Yan Meng, Doreen Ng, James Xie
hCoV-19/USA/CA-RD622-CV0045/2021	EPI_ISL_1232103	2021-02-25	B.1.429	Fulgent Genetics	Fulgent Genetics	Harry Gao, Mickey Li, John Gao, Joseph Fierro, Benafsh Sapra, Becky Tsai, Yan Meng, Doreen Ng, James Xie
hCoV-19/USA/CA-RD622-CV0053/2021	EPI_ISL_1232119	2021-02-25	B.1.429	Fulgent Genetics	Fulgent Genetics	Harry Gao, Mickey Li, John Gao, Joseph Fierro, Benafsh Sapra, Becky Tsai, Yan Meng, Doreen Ng, James Xie
hCoV-19/USA/CA-RD624-CV0053/2021	EPI_ISL_1232120	2021-02-25	B.1.429	Fulgent Genetics	Fulgent Genetics	Harry Gao, Mickey Li, John Gao, Joseph Fierro, Benafsh Sapra, Becky Tsai, Yan Meng, Doreen Ng, James Xie
hCoV-19/USA/CA-RD622-CV0055/2021	EPI_ISL_1232123	2021-02-25	B.1.429	Fulgent Genetics	Fulgent Genetics	Harry Gao, Mickey Li, John Gao, Joseph Fierro, Benafsh Sapra, Becky Tsai, Yan Meng, Doreen Ng, James Xie
hCoV-19/USA/CA-RD624-CV0055/2021	EPI_ISL_1232124	2021-02-25	B.1.429	Fulgent Genetics	Fulgent Genetics	Harry Gao, Mickey Li, John Gao, Joseph Fierro, Benafsh Sapra, Becky Tsai, Yan Meng, Doreen Ng, James Xie
hCoV-19/USA/CA-RD622-CV0082/2021	EPI_ISL_1232171	2021-02-25	B.1.429	Fulgent Genetics	Fulgent Genetics	Harry Gao, Mickey Li, John Gao, Joseph Fierro, Benafsh Sapra, Becky Tsai, Yan Meng, Doreen Ng, James Xie
hCoV-19/USA/ND-NDDH-0322/2021	EPI_ISL_1233702	2021-02-15	B.1.429	North Dakota Department of Health, Public Health Laboratory	North Dakota Department of Health, Public Health Laboratory	Lisa Wingerter
hCoV-19/USA/MI-MDHHS-SC24422/2021	EPI_ISL_1233784	2021-02-18	B.1.429	Michigan Department of Health and Human Services, Bureau of Laboratories	Michigan Department of Health and Human Services, Bureau of Laboratories	Blankenship HM, Riner D, Soehnlen MK
hCoV-19/USA/CO-CDPHE-2100559570/2021	EPI_ISL_1234378	2021-03-05	B.1.429	Colorado Department of Public Health and Environment	Colorado Department of Public Health and Environment	Laura Bankers, Molly C. Hetherington-Rauth, Diana Ir, Shannon Ely, Shannon R. Matzinger, Sarah Elizabeth Totten, Emily A. Travanty
hCoV-19/USA/CA-CZB-26063/2021	EPI_ISL_1234958	2021-02-10	B.1.429	Orange County Public Health Lab	Chan-Zuckerberg Biohub	CZB Cliahub Consortium
hCoV-19/USA/TX-HMH-MCoV-26832/2021	EPI_ISL_1236613	2021-02-25	B.1.429	Houston Methodist Hospital	Houston Methodist Hospital	S. Wesley Long, Randall J. Olsen, Paul A. Christensen, Sishir Subedi, Robert Olson, James J. Davis, Matthew Ojeda Saavedra, Prasanti Yerramilli, Layne Pruitt, Kristina Reppond, Madison N. Shyer, Jessica Cambric, Ilya J. Finkelstein, Jimmy Gollihar, and James M. Musser
hCoV-19/USA/TX-HMH-MCoV-27374/2021	EPI_ISL_1237156	2021-02-19	B.1.429	Houston Methodist Hospital	Houston Methodist Hospital	S. Wesley Long, Randall J. Olsen, Paul A. Christensen, Sishir Subedi, Robert Olson, James J. Davis, Matthew Ojeda Saavedra, Prasanti Yerramilli, Layne Pruitt, Kristina Reppond, Madison N. Shyer, Jessica Cambric, Ilya J. Finkelstein, Jimmy Gollihar, and James M. Musser
hCoV-19/USA/UT-UPHL-2103822414/2021	EPI_ISL_1238879	2021-01-14	B.1.429	Utah Public Health Laboratory	Utah Public Health Laboratory	Erin L. Young, Kelly F. Oakeson, Tara Gallagher
hCoV-19/USA/CA-CZB-23479/2021	EPI_ISL_1027590	2021-01-13	B.1.429	Orange County Public Health Lab	Chan-Zuckerberg Biohub	CZB Cliahub Consortium
hCoV-19/USA/CA-CZB-23480/2021	EPI_ISL_1027591	2021-01-18	B.1.429	Orange County Public Health Lab	Chan-Zuckerberg Biohub	CZB Cliahub Consortium
hCoV-19/USA/CA-CZB-23518/2021	EPI_ISL_1027620	2021-01-21	B.1.429	Orange County Public Health Lab	Chan-Zuckerberg Biohub	CZB Cliahub Consortium
hCoV-19/USA/TX-CDC-QDX22484859/2021	EPI_ISL_1254466	2021-02-24	B.1.429	Quest Diagnostics Incorporated	Centers for Disease Control and Prevention Division of Viral Diseases, Pathogen Discovery	Peter W. Cook, Dakota Howard, Dhwani Batra, Ben L. Rambo-Martin, S. H. Rosenthal, A. Gerasimova, R. M. Kagan, B. Anderson, M. Hua, Y. Liu, L.E. Bernstein, K.E. Livingston, A. Perez, I. A. Shlyakhter, R. V. Rolando, R. Owen, P. Tanpaiboon, F. Lacbawan, Clinton R. Paden, Suxiang Tong, Duncan MacCannell
hCoV-19/USA/CA-CDC-QDX22441789/2021	EPI_ISL_1254298	2021-02-24	B.1.429	Quest Diagnostics Incorporated	Centers for Disease Control and Prevention Division of Viral Diseases, Pathogen Discovery	Peter W. Cook, Dakota Howard, Dhwani Batra, Ben L. Rambo-Martin, S. H. Rosenthal, A. Gerasimova, R. M. Kagan, B. Anderson, M. Hua, Y. Liu, L.E. Bernstein, K.E. Livingston, A. Perez, I. A. Shlyakhter, R. V. Rolando, R. Owen, P. Tanpaiboon, F. Lacbawan, Clinton R. Paden, Suxiang Tong, Duncan MacCannell
hCoV-19/USA/CA-CDC-QDX22440201/2021	EPI_ISL_1254307	2021-02-24	B.1.429	Quest Diagnostics Incorporated	Centers for Disease Control and Prevention Division of Viral Diseases, Pathogen Discovery	Peter W. Cook, Dakota Howard, Dhwani Batra, Ben L. Rambo-Martin, S. H. Rosenthal, A. Gerasimova, R. M. Kagan, B. Anderson, M. Hua, Y. Liu, L.E. Bernstein, K.E. Livingston, A. Perez, I. A. Shlyakhter, R. V. Rolando, R. Owen, P. Tanpaiboon, F. Lacbawan, Clinton R. Paden, Suxiang Tong, Duncan MacCannell
hCoV-19/USA/WI-UW-3769/2021	EPI_ISL_1252557	2021-03-01	B.1.429	University of Wisconsin-Madison AIDS Vaccine Research Laboratories	University of Wisconsin-Madison AIDS Vaccine Research Laboratories	Gage Moreno, Katarina Braun, et al. AIDS Vaccine Research Laboratories
hCoV-19/USA/TX-DSHS-3591/2021	EPI_ISL_1252624	2021-02-23	B.1.429	TXDSHS	TXDSHS	Rashmi Tuladhar, Bonnie Oh, Jenny Zhang, Maliha Rahman, Mayela Pedrueza, Anita Pokharel, Myong Koag, Chun Wang, Rachel Lee, Grace Kubin
hCoV-19/USA/WI-UW-3807/2021	EPI_ISL_1252860	2021-02-25	B.1.429	University of Wisconsin-Madison AIDS Vaccine Research Laboratories	University of Wisconsin-Madison AIDS Vaccine Research Laboratories	Gage Moreno, Katarina Braun, et al. AIDS Vaccine Research Laboratories
hCoV-19/USA/CA-CDC-QDX22394480/2021	EPI_ISL_1252924	2021-02-24	B.1.429	Quest Diagnostics Incorporated	Centers for Disease Control and Prevention Division of Viral Diseases, Pathogen Discovery	Peter W. Cook, Dakota Howard, Dhwani Batra, Ben L. Rambo-Martin, S. H. Rosenthal, A. Gerasimova, R. M. Kagan, B. Anderson, M. Hua, Y. Liu, L.E. Bernstein, K.E. Livingston, A. Perez, I. A. Shlyakhter, R. V. Rolando, R. Owen, P. Tanpaiboon, F. Lacbawan, Clinton R. Paden, Suxiang Tong, Duncan MacCannell
hCoV-19/USA/RI-CDC-QDX22395989/2021	EPI_ISL_1252952	2021-02-24	B.1.429	Quest Diagnostics Incorporated	Centers for Disease Control and Prevention Division of Viral Diseases, Pathogen Discovery	Peter W. Cook, Dakota Howard, Dhwani Batra, Ben L. Rambo-Martin, S. H. Rosenthal, A. Gerasimova, R. M. Kagan, B. Anderson, M. Hua, Y. Liu, L.E. Bernstein, K.E. Livingston, A. Perez, I. A. Shlyakhter, R. V. Rolando, R. Owen, P. Tanpaiboon, F. Lacbawan, Clinton R. Paden, Suxiang Tong, Duncan MacCannell
hCoV-19/USA/CA-CDC-QDX22440769/2021	EPI_ISL_1252969	2021-02-24	B.1.429	Quest Diagnostics Incorporated	Centers for Disease Control and Prevention Division of Viral Diseases, Pathogen Discovery	Peter W. Cook, Dakota Howard, Dhwani Batra, Ben L. Rambo-Martin, S. H. Rosenthal, A. Gerasimova, R. M. Kagan, B. Anderson, M. Hua, Y. Liu, L.E. Bernstein, K.E. Livingston, A. Perez, I. A. Shlyakhter, R. V. Rolando, R. Owen, P. Tanpaiboon, F. Lacbawan, Clinton R. Paden, Suxiang Tong, Duncan MacCannell
hCoV-19/USA/CA-CDC-QDX22441023/2021	EPI_ISL_1252979	2021-02-22	B.1.429	Quest Diagnostics Incorporated	Centers for Disease Control and Prevention Division of Viral Diseases, Pathogen Discovery	Peter W. Cook, Dakota Howard, Dhwani Batra, Ben L. Rambo-Martin, S. H. Rosenthal, A. Gerasimova, R. M. Kagan, B. Anderson, M. Hua, Y. Liu, L.E. Bernstein, K.E. Livingston, A. Perez, I. A. Shlyakhter, R. V. Rolando, R. Owen, P. Tanpaiboon, F. Lacbawan, Clinton R. Paden, Suxiang Tong, Duncan MacCannell
hCoV-19/USA/CA-CDC-QDX22394489/2021	EPI_ISL_1252985	2021-02-24	B.1.429	Quest Diagnostics Incorporated	Centers for Disease Control and Prevention Division of Viral Diseases, Pathogen Discovery	Peter W. Cook, Dakota Howard, Dhwani Batra, Ben L. Rambo-Martin, S. H. Rosenthal, A. Gerasimova, R. M. Kagan, B. Anderson, M. Hua, Y. Liu, L.E. Bernstein, K.E. Livingston, A. Perez, I. A. Shlyakhter, R. V. Rolando, R. Owen, P. Tanpaiboon, F. Lacbawan, Clinton R. Paden, Suxiang Tong, Duncan MacCannell
hCoV-19/USA/CA-CDC-QDX22395525/2021	EPI_ISL_1252987	2021-02-23	B.1.429	Quest Diagnostics Incorporated	Centers for Disease Control and Prevention Division of Viral Diseases, Pathogen Discovery	Peter W. Cook, Dakota Howard, Dhwani Batra, Ben L. Rambo-Martin, S. H. Rosenthal, A. Gerasimova, R. M. Kagan, B. Anderson, M. Hua, Y. Liu, L.E. Bernstein, K.E. Livingston, A. Perez, I. A. Shlyakhter, R. V. Rolando, R. Owen, P. Tanpaiboon, F. Lacbawan, Clinton R. Paden, Suxiang Tong, Duncan MacCannell
hCoV-19/USA/CA-CDC-QDX22394486/2021	EPI_ISL_1253033	2021-02-24	B.1.429	Quest Diagnostics Incorporated	Centers for Disease Control and Prevention Division of Viral Diseases, Pathogen Discovery	Peter W. Cook, Dakota Howard, Dhwani Batra, Ben L. Rambo-Martin, S. H. Rosenthal, A. Gerasimova, R. M. Kagan, B. Anderson, M. Hua, Y. Liu, L.E. Bernstein, K.E. Livingston, A. Perez, I. A. Shlyakhter, R. V. Rolando, R. Owen, P. Tanpaiboon, F. Lacbawan, Clinton R. Paden, Suxiang Tong, Duncan MacCannell
hCoV-19/USA/AZ-CDC-QDX22318063/2021	EPI_ISL_1253133	2021-02-20	B.1.429	Quest Diagnostics Incorporated	Centers for Disease Control and Prevention Division of Viral Diseases, Pathogen Discovery	Peter W. Cook, Dakota Howard, Dhwani Batra, Ben L. Rambo-Martin, S. H. Rosenthal, A. Gerasimova, R. M. Kagan, B. Anderson, M. Hua, Y. Liu, L.E. Bernstein, K.E. Livingston, A. Perez, I. A. Shlyakhter, R. V. Rolando, R. Owen, P. Tanpaiboon, F. Lacbawan, Clinton R. Paden, Suxiang Tong, Duncan MacCannell
hCoV-19/USA/NV-CDC-QDX22356666/2021	EPI_ISL_1253163	2021-02-22	B.1.429	Quest Diagnostics Incorporated	Centers for Disease Control and Prevention Division of Viral Diseases, Pathogen Discovery	Peter W. Cook, Dakota Howard, Dhwani Batra, Ben L. Rambo-Martin, S. H. Rosenthal, A. Gerasimova, R. M. Kagan, B. Anderson, M. Hua, Y. Liu, L.E. Bernstein, K.E. Livingston, A. Perez, I. A. Shlyakhter, R. V. Rolando, R. Owen, P. Tanpaiboon, F. Lacbawan, Clinton R. Paden, Suxiang Tong, Duncan MacCannell
hCoV-19/USA/AZ-CDC-QDX22318476/2021	EPI_ISL_1253165	2021-02-20	B.1.429	Quest Diagnostics Incorporated	Centers for Disease Control and Prevention Division of Viral Diseases, Pathogen Discovery	Peter W. Cook, Dakota Howard, Dhwani Batra, Ben L. Rambo-Martin, S. H. Rosenthal, A. Gerasimova, R. M. Kagan, B. Anderson, M. Hua, Y. Liu, L.E. Bernstein, K.E. Livingston, A. Perez, I. A. Shlyakhter, R. V. Rolando, R. Owen, P. Tanpaiboon, F. Lacbawan, Clinton R. Paden, Suxiang Tong, Duncan MacCannell
hCoV-19/USA/NV-CDC-QDX22356126/2021	EPI_ISL_1253207	2021-02-21	B.1.429	Quest Diagnostics Incorporated	Centers for Disease Control and Prevention Division of Viral Diseases, Pathogen Discovery	Peter W. Cook, Dakota Howard, Dhwani Batra, Ben L. Rambo-Martin, S. H. Rosenthal, A. Gerasimova, R. M. Kagan, B. Anderson, M. Hua, Y. Liu, L.E. Bernstein, K.E. Livingston, A. Perez, I. A. Shlyakhter, R. V. Rolando, R. Owen, P. Tanpaiboon, F. Lacbawan, Clinton R. Paden, Suxiang Tong, Duncan MacCannell
hCoV-19/USA/NV-CDC-QDX22356270/2021	EPI_ISL_1253222	2021-02-22	B.1.429	Quest Diagnostics Incorporated	Centers for Disease Control and Prevention Division of Viral Diseases, Pathogen Discovery	Peter W. Cook, Dakota Howard, Dhwani Batra, Ben L. Rambo-Martin, S. H. Rosenthal, A. Gerasimova, R. M. Kagan, B. Anderson, M. Hua, Y. Liu, L.E. Bernstein, K.E. Livingston, A. Perez, I. A. Shlyakhter, R. V. Rolando, R. Owen, P. Tanpaiboon, F. Lacbawan, Clinton R. Paden, Suxiang Tong, Duncan MacCannell
hCoV-19/USA/AZ-CDC-QDX22318335/2021	EPI_ISL_1253246	2021-02-21	B.1.429	Quest Diagnostics Incorporated	Centers for Disease Control and Prevention Division of Viral Diseases, Pathogen Discovery	Peter W. Cook, Dakota Howard, Dhwani Batra, Ben L. Rambo-Martin, S. H. Rosenthal, A. Gerasimova, R. M. Kagan, B. Anderson, M. Hua, Y. Liu, L.E. Bernstein, K.E. Livingston, A. Perez, I. A. Shlyakhter, R. V. Rolando, R. Owen, P. Tanpaiboon, F. Lacbawan, Clinton R. Paden, Suxiang Tong, Duncan MacCannell
hCoV-19/USA/NV-CDC-QDX22355651/2021	EPI_ISL_1253442	2021-02-22	B.1.429	Quest Diagnostics Incorporated	Centers for Disease Control and Prevention Division of Viral Diseases, Pathogen Discovery	Peter W. Cook, Dakota Howard, Dhwani Batra, Ben L. Rambo-Martin, S. H. Rosenthal, A. Gerasimova, R. M. Kagan, B. Anderson, M. Hua, Y. Liu, L.E. Bernstein, K.E. Livingston, A. Perez, I. A. Shlyakhter, R. V. Rolando, R. Owen, P. Tanpaiboon, F. Lacbawan, Clinton R. Paden, Suxiang Tong, Duncan MacCannell
hCoV-19/USA/LA-CDC-QDX22443247/2021	EPI_ISL_1254317	2021-02-25	B.1.429	Quest Diagnostics Incorporated	Centers for Disease Control and Prevention Division of Viral Diseases, Pathogen Discovery	Peter W. Cook, Dakota Howard, Dhwani Batra, Ben L. Rambo-Martin, S. H. Rosenthal, A. Gerasimova, R. M. Kagan, B. Anderson, M. Hua, Y. Liu, L.E. Bernstein, K.E. Livingston, A. Perez, I. A. Shlyakhter, R. V. Rolando, R. Owen, P. Tanpaiboon, F. Lacbawan, Clinton R. Paden, Suxiang Tong, Duncan MacCannell
hCoV-19/USA/CA-CDC-QDX22441311/2021	EPI_ISL_1254019	2021-02-25	B.1.429	Quest Diagnostics Incorporated	Centers for Disease Control and Prevention Division of Viral Diseases, Pathogen Discovery	Peter W. Cook, Dakota Howard, Dhwani Batra, Ben L. Rambo-Martin, S. H. Rosenthal, A. Gerasimova, R. M. Kagan, B. Anderson, M. Hua, Y. Liu, L.E. Bernstein, K.E. Livingston, A. Perez, I. A. Shlyakhter, R. V. Rolando, R. Owen, P. Tanpaiboon, F. Lacbawan, Clinton R. Paden, Suxiang Tong, Duncan MacCannell
hCoV-19/USA/CA-CDC-QDX22441238/2021	EPI_ISL_1254021	2021-02-25	B.1.429	Quest Diagnostics Incorporated	Centers for Disease Control and Prevention Division of Viral Diseases, Pathogen Discovery	Peter W. Cook, Dakota Howard, Dhwani Batra, Ben L. Rambo-Martin, S. H. Rosenthal, A. Gerasimova, R. M. Kagan, B. Anderson, M. Hua, Y. Liu, L.E. Bernstein, K.E. Livingston, A. Perez, I. A. Shlyakhter, R. V. Rolando, R. Owen, P. Tanpaiboon, F. Lacbawan, Clinton R. Paden, Suxiang Tong, Duncan MacCannell
hCoV-19/USA/CA-CDC-QDX22439943/2021	EPI_ISL_1254022	2021-02-21	B.1.429	Quest Diagnostics Incorporated	Centers for Disease Control and Prevention Division of Viral Diseases, Pathogen Discovery	Peter W. Cook, Dakota Howard, Dhwani Batra, Ben L. Rambo-Martin, S. H. Rosenthal, A. Gerasimova, R. M. Kagan, B. Anderson, M. Hua, Y. Liu, L.E. Bernstein, K.E. Livingston, A. Perez, I. A. Shlyakhter, R. V. Rolando, R. Owen, P. Tanpaiboon, F. Lacbawan, Clinton R. Paden, Suxiang Tong, Duncan MacCannell
hCoV-19/USA/CA-CDC-QDX22491547/2021	EPI_ISL_1254025	2021-02-25	B.1.429	Quest Diagnostics Incorporated	Centers for Disease Control and Prevention Division of Viral Diseases, Pathogen Discovery	Peter W. Cook, Dakota Howard, Dhwani Batra, Ben L. Rambo-Martin, S. H. Rosenthal, A. Gerasimova, R. M. Kagan, B. Anderson, M. Hua, Y. Liu, L.E. Bernstein, K.E. Livingston, A. Perez, I. A. Shlyakhter, R. V. Rolando, R. Owen, P. Tanpaiboon, F. Lacbawan, Clinton R. Paden, Suxiang Tong, Duncan MacCannell
hCoV-19/USA/CA-CDC-QDX22440279/2021	EPI_ISL_1254031	2021-02-23	B.1.429	Quest Diagnostics Incorporated	Centers for Disease Control and Prevention Division of Viral Diseases, Pathogen Discovery	Peter W. Cook, Dakota Howard, Dhwani Batra, Ben L. Rambo-Martin, S. H. Rosenthal, A. Gerasimova, R. M. Kagan, B. Anderson, M. Hua, Y. Liu, L.E. Bernstein, K.E. Livingston, A. Perez, I. A. Shlyakhter, R. V. Rolando, R. Owen, P. Tanpaiboon, F. Lacbawan, Clinton R. Paden, Suxiang Tong, Duncan MacCannell
hCoV-19/USA/CA-CDC-QDX22442274/2021	EPI_ISL_1254063	2021-02-25	B.1.429	Quest Diagnostics Incorporated	Centers for Disease Control and Prevention Division of Viral Diseases, Pathogen Discovery	Peter W. Cook, Dakota Howard, Dhwani Batra, Ben L. Rambo-Martin, S. H. Rosenthal, A. Gerasimova, R. M. Kagan, B. Anderson, M. Hua, Y. Liu, L.E. Bernstein, K.E. Livingston, A. Perez, I. A. Shlyakhter, R. V. Rolando, R. Owen, P. Tanpaiboon, F. Lacbawan, Clinton R. Paden, Suxiang Tong, Duncan MacCannell
hCoV-19/USA/CA-CDC-QDX22440785/2021	EPI_ISL_1254071	2021-02-22	B.1.429	Quest Diagnostics Incorporated	Centers for Disease Control and Prevention Division of Viral Diseases, Pathogen Discovery	Peter W. Cook, Dakota Howard, Dhwani Batra, Ben L. Rambo-Martin, S. H. Rosenthal, A. Gerasimova, R. M. Kagan, B. Anderson, M. Hua, Y. Liu, L.E. Bernstein, K.E. Livingston, A. Perez, I. A. Shlyakhter, R. V. Rolando, R. Owen, P. Tanpaiboon, F. Lacbawan, Clinton R. Paden, Suxiang Tong, Duncan MacCannell
hCoV-19/USA/CA-CDC-QDX22441310/2021	EPI_ISL_1254093	2021-02-24	B.1.429	Quest Diagnostics Incorporated	Centers for Disease Control and Prevention Division of Viral Diseases, Pathogen Discovery	Peter W. Cook, Dakota Howard, Dhwani Batra, Ben L. Rambo-Martin, S. H. Rosenthal, A. Gerasimova, R. M. Kagan, B. Anderson, M. Hua, Y. Liu, L.E. Bernstein, K.E. Livingston, A. Perez, I. A. Shlyakhter, R. V. Rolando, R. Owen, P. Tanpaiboon, F. Lacbawan, Clinton R. Paden, Suxiang Tong, Duncan MacCannell
hCoV-19/USA/CA-CDC-QDX22441249/2021	EPI_ISL_1254123	2021-02-25	B.1.429	Quest Diagnostics Incorporated	Centers for Disease Control and Prevention Division of Viral Diseases, Pathogen Discovery	Peter W. Cook, Dakota Howard, Dhwani Batra, Ben L. Rambo-Martin, S. H. Rosenthal, A. Gerasimova, R. M. Kagan, B. Anderson, M. Hua, Y. Liu, L.E. Bernstein, K.E. Livingston, A. Perez, I. A. Shlyakhter, R. V. Rolando, R. Owen, P. Tanpaiboon, F. Lacbawan, Clinton R. Paden, Suxiang Tong, Duncan MacCannell
hCoV-19/USA/CA-CDC-QDX22439982/2021	EPI_ISL_1254149	2021-02-24	B.1.429	Quest Diagnostics Incorporated	Centers for Disease Control and Prevention Division of Viral Diseases, Pathogen Discovery	Peter W. Cook, Dakota Howard, Dhwani Batra, Ben L. Rambo-Martin, S. H. Rosenthal, A. Gerasimova, R. M. Kagan, B. Anderson, M. Hua, Y. Liu, L.E. Bernstein, K.E. Livingston, A. Perez, I. A. Shlyakhter, R. V. Rolando, R. Owen, P. Tanpaiboon, F. Lacbawan, Clinton R. Paden, Suxiang Tong, Duncan MacCannell
hCoV-19/USA/CA-CDC-QDX22441633/2021	EPI_ISL_1254173	2021-02-23	B.1.429	Quest Diagnostics Incorporated	Centers for Disease Control and Prevention Division of Viral Diseases, Pathogen Discovery	Peter W. Cook, Dakota Howard, Dhwani Batra, Ben L. Rambo-Martin, S. H. Rosenthal, A. Gerasimova, R. M. Kagan, B. Anderson, M. Hua, Y. Liu, L.E. Bernstein, K.E. Livingston, A. Perez, I. A. Shlyakhter, R. V. Rolando, R. Owen, P. Tanpaiboon, F. Lacbawan, Clinton R. Paden, Suxiang Tong, Duncan MacCannell
hCoV-19/USA/CA-CDC-QDX22441771/2021	EPI_ISL_1254194	2021-02-24	B.1.429	Quest Diagnostics Incorporated	Centers for Disease Control and Prevention Division of Viral Diseases, Pathogen Discovery	Peter W. Cook, Dakota Howard, Dhwani Batra, Ben L. Rambo-Martin, S. H. Rosenthal, A. Gerasimova, R. M. Kagan, B. Anderson, M. Hua, Y. Liu, L.E. Bernstein, K.E. Livingston, A. Perez, I. A. Shlyakhter, R. V. Rolando, R. Owen, P. Tanpaiboon, F. Lacbawan, Clinton R. Paden, Suxiang Tong, Duncan MacCannell
hCoV-19/USA/CA-CDC-QDX22441063/2021	EPI_ISL_1254222	2021-02-21	B.1.429	Quest Diagnostics Incorporated	Centers for Disease Control and Prevention Division of Viral Diseases, Pathogen Discovery	Peter W. Cook, Dakota Howard, Dhwani Batra, Ben L. Rambo-Martin, S. H. Rosenthal, A. Gerasimova, R. M. Kagan, B. Anderson, M. Hua, Y. Liu, L.E. Bernstein, K.E. Livingston, A. Perez, I. A. Shlyakhter, R. V. Rolando, R. Owen, P. Tanpaiboon, F. Lacbawan, Clinton R. Paden, Suxiang Tong, Duncan MacCannell
hCoV-19/USA/TN-CDC-LC0023611/2021	EPI_ISL_1320939	2021-03-05	B.1.429	Laboratory Corporation of America	Centers for Disease Control and Prevention Division of Viral Diseases, Pathogen Discovery	Peter W. Cook, Dakota Howard, Dhwani Batra, Ben L. Rambo-Martin, Minoo Agarwal, Eyad Almasri, Debbie Boles, Ayla Burns, Nuthawin Charoensri, Oren Cohen, Susan Countryman, Mary Ann Cristobal, Bobbi Croy, Suzanne Dale, Hrushikesh Deshmukh, Amanda Douglas, Vincent Drouillon, Marcia Eisenberg, Howard Engler, Rama Ghatti, Prashant Gupta, Susan Hicks, Jake Humphrey, Lax Iyer, Manoj Jain, Mohan Kolli, B…
hCoV-19/USA/FL-CDC-LC0023548/2021	EPI_ISL_1320885	2021-03-03	B.1.429	Laboratory Corporation of America	Centers for Disease Control and Prevention Division of Viral Diseases, Pathogen Discovery	Peter W. Cook, Dakota Howard, Dhwani Batra, Ben L. Rambo-Martin, Minoo Agarwal, Eyad Almasri, Debbie Boles, Ayla Burns, Nuthawin Charoensri, Oren Cohen, Susan Countryman, Mary Ann Cristobal, Bobbi Croy, Suzanne Dale, Hrushikesh Deshmukh, Amanda Douglas, Vincent Drouillon, Marcia Eisenberg, Howard Engler, Rama Ghatti, Prashant Gupta, Susan Hicks, Jake Humphrey, Lax Iyer, Manoj Jain, Mohan Kolli, B…
hCoV-19/USA/CA-CDC-QDX22058529/2021	EPI_ISL_1139863	2021-02-09	B.1.429	Quest Diagnostics Incorporated	Respiratory Viruses Branch, Division of Viral Diseases, Centers for Disease Control and Prevention	Peter W. Cook, Dakota Howard, Dhwani Batra, Ben L. Rambo-Martin, S. H. Rosenthal, A. Gerasimova, R. M. Kagan, B. Anderson, M. Hua, Y. Liu, L.E. Bernstein, K.E. Livingston, A. Perez, I. A. Shlyakhter, R. V. Rolando, R. Owen, P. Tanpaiboon, F. Lacbawan, Clinton R. Paden, Suxiang Tong, Duncan MacCannell
hCoV-19/USA/NY-PRL-03_10_00P16/2021	EPI_ISL_1258677	2021-03-08	B.1.429	Pandemic Response Lab - NYC	Pandemic Response Lab, R&D	Henry Lee, Michael Hammerling, Melissa Hopkins, Cybill del Castillo, Shinyoung Clair Kang, William Ward, Pradeep Bugga, Haiping Hao, Jon Laurent
hCoV-19/USA/NY-PRL-03_10_00P15/2021	EPI_ISL_1258987	2021-03-08	B.1.429	Pandemic Response Lab - NYC	Pandemic Response Lab, R&D	Henry Lee, Michael Hammerling, Melissa Hopkins, Cybill del Castillo, Shinyoung Clair Kang, William Ward, Pradeep Bugga, Haiping Hao, Jon Laurent
hCoV-19/USA/IL-USAFSAM-S0909/2021	EPI_ISL_1260702	2021-02-12	B.1.429	US Air Force School of Aerospace Medicine	US Air Force School of Aerospace Medicine	Anthony Fries, Jennifer Meyer, William Gruner, William Buggele, Amanda Javorina, Sarah Purves, Clarise Starr, Elizabeth Macias
hCoV-19/USA/OH-USAFSAM-S1078/2021	EPI_ISL_1261436	2021-01-13	B.1.429	US Air Force School of Aerospace Medicine	US Air Force School of Aerospace Medicine	Anthony Fries, Jennifer Meyer, William Gruner, William Buggele, Amanda Javorina, Sarah Purves, Clarise Starr, Elizabeth Macias
hCoV-19/USA/GA-CDC-STM-000024889/2021	EPI_ISL_1261933	2021-02-27	B.1.429	Helix/Illumina	Centers for Disease Control and Prevention Division of Viral Diseases, Pathogen Discovery	Peter W. Cook, Dakota Howard, Dhwani Batra, Ben L. Rambo-Martin, Eileen de Feo, Jan Antico, Christine Tran, Matthew Tolentino, Shannon Wickline, Kim Gietzen, Brad Sickler, Jingtao Liu, Eric Allen, Phil Febbo, Summer Galloway, Nicole L. Washington, Simon White, Geraint Levan, Kelly Schiabor Barrett, Elizabeth Cirulli, Alexandre Bolze, Ary Ascencio, Charlotte Rivera-Garcia, Ryan Cho, Jason Nguyen, …
hCoV-19/USA/FL-CDC-STM-000023359/2021	EPI_ISL_1261988	2021-02-24	B.1.429	Helix/Illumina	Centers for Disease Control and Prevention Division of Viral Diseases, Pathogen Discovery	Peter W. Cook, Dakota Howard, Dhwani Batra, Ben L. Rambo-Martin, Eileen de Feo, Jan Antico, Christine Tran, Matthew Tolentino, Shannon Wickline, Kim Gietzen, Brad Sickler, Jingtao Liu, Eric Allen, Phil Febbo, Summer Galloway, Nicole L. Washington, Simon White, Geraint Levan, Kelly Schiabor Barrett, Elizabeth Cirulli, Alexandre Bolze, Ary Ascencio, Charlotte Rivera-Garcia, Ryan Cho, Jason Nguyen, …
hCoV-19/USA/FL-CDC-STM-000023603/2021	EPI_ISL_1262034	2021-02-24	B.1.429	Helix/Illumina	Centers for Disease Control and Prevention Division of Viral Diseases, Pathogen Discovery	Peter W. Cook, Dakota Howard, Dhwani Batra, Ben L. Rambo-Martin, Eileen de Feo, Jan Antico, Christine Tran, Matthew Tolentino, Shannon Wickline, Kim Gietzen, Brad Sickler, Jingtao Liu, Eric Allen, Phil Febbo, Summer Galloway, Nicole L. Washington, Simon White, Geraint Levan, Kelly Schiabor Barrett, Elizabeth Cirulli, Alexandre Bolze, Ary Ascencio, Charlotte Rivera-Garcia, Ryan Cho, Jason Nguyen, …
hCoV-19/USA/MI-CDC-STM-000024181/2021	EPI_ISL_1262165	2021-02-23	B.1.429	Helix/Illumina	Centers for Disease Control and Prevention Division of Viral Diseases, Pathogen Discovery	Peter W. Cook, Dakota Howard, Dhwani Batra, Ben L. Rambo-Martin, Eileen de Feo, Jan Antico, Christine Tran, Matthew Tolentino, Shannon Wickline, Kim Gietzen, Brad Sickler, Jingtao Liu, Eric Allen, Phil Febbo, Summer Galloway, Nicole L. Washington, Simon White, Geraint Levan, Kelly Schiabor Barrett, Elizabeth Cirulli, Alexandre Bolze, Ary Ascencio, Charlotte Rivera-Garcia, Ryan Cho, Jason Nguyen, …
hCoV-19/USA/FL-CDC-STM-000024119/2021	EPI_ISL_1262174	2021-02-24	B.1.429	Helix/Illumina	Centers for Disease Control and Prevention Division of Viral Diseases, Pathogen Discovery	Peter W. Cook, Dakota Howard, Dhwani Batra, Ben L. Rambo-Martin, Eileen de Feo, Jan Antico, Christine Tran, Matthew Tolentino, Shannon Wickline, Kim Gietzen, Brad Sickler, Jingtao Liu, Eric Allen, Phil Febbo, Summer Galloway, Nicole L. Washington, Simon White, Geraint Levan, Kelly Schiabor Barrett, Elizabeth Cirulli, Alexandre Bolze, Ary Ascencio, Charlotte Rivera-Garcia, Ryan Cho, Jason Nguyen, …
hCoV-19/USA/PA-CDC-STM-000024281/2021	EPI_ISL_1262207	2021-02-24	B.1.429	Helix/Illumina	Centers for Disease Control and Prevention Division of Viral Diseases, Pathogen Discovery	Peter W. Cook, Dakota Howard, Dhwani Batra, Ben L. Rambo-Martin, Eileen de Feo, Jan Antico, Christine Tran, Matthew Tolentino, Shannon Wickline, Kim Gietzen, Brad Sickler, Jingtao Liu, Eric Allen, Phil Febbo, Summer Galloway, Nicole L. Washington, Simon White, Geraint Levan, Kelly Schiabor Barrett, Elizabeth Cirulli, Alexandre Bolze, Ary Ascencio, Charlotte Rivera-Garcia, Ryan Cho, Jason Nguyen, …
hCoV-19/USA/PA-CDC-STM-000024295/2021	EPI_ISL_1262234	2021-02-24	B.1.429	Helix/Illumina	Centers for Disease Control and Prevention Division of Viral Diseases, Pathogen Discovery	Peter W. Cook, Dakota Howard, Dhwani Batra, Ben L. Rambo-Martin, Eileen de Feo, Jan Antico, Christine Tran, Matthew Tolentino, Shannon Wickline, Kim Gietzen, Brad Sickler, Jingtao Liu, Eric Allen, Phil Febbo, Summer Galloway, Nicole L. Washington, Simon White, Geraint Levan, Kelly Schiabor Barrett, Elizabeth Cirulli, Alexandre Bolze, Ary Ascencio, Charlotte Rivera-Garcia, Ryan Cho, Jason Nguyen, …
hCoV-19/USA/LA-CDC-QDX22524008/2021	EPI_ISL_1267443	2021-02-25	B.1.429	Quest Diagnostics Incorporated	Centers for Disease Control and Prevention Division of Viral Diseases, Pathogen Discovery	Peter W. Cook, Dakota Howard, Dhwani Batra, Ben L. Rambo-Martin, S. H. Rosenthal, A. Gerasimova, R. M. Kagan, B. Anderson, M. Hua, Y. Liu, L.E. Bernstein, K.E. Livingston, A. Perez, I. A. Shlyakhter, R. V. Rolando, R. Owen, P. Tanpaiboon, F. Lacbawan, Clinton R. Paden, Suxiang Tong, Duncan MacCannell
hCoV-19/USA/AZ-CDC-QDX22553827/2021	EPI_ISL_1267477	2021-03-01	B.1.429	Quest Diagnostics Incorporated	Centers for Disease Control and Prevention Division of Viral Diseases, Pathogen Discovery	Peter W. Cook, Dakota Howard, Dhwani Batra, Ben L. Rambo-Martin, S. H. Rosenthal, A. Gerasimova, R. M. Kagan, B. Anderson, M. Hua, Y. Liu, L.E. Bernstein, K.E. Livingston, A. Perez, I. A. Shlyakhter, R. V. Rolando, R. Owen, P. Tanpaiboon, F. Lacbawan, Clinton R. Paden, Suxiang Tong, Duncan MacCannell
hCoV-19/USA/IN-CDC-QDX22550031/2021	EPI_ISL_1267486	2021-03-01	B.1.429	Quest Diagnostics Incorporated	Centers for Disease Control and Prevention Division of Viral Diseases, Pathogen Discovery	Peter W. Cook, Dakota Howard, Dhwani Batra, Ben L. Rambo-Martin, S. H. Rosenthal, A. Gerasimova, R. M. Kagan, B. Anderson, M. Hua, Y. Liu, L.E. Bernstein, K.E. Livingston, A. Perez, I. A. Shlyakhter, R. V. Rolando, R. Owen, P. Tanpaiboon, F. Lacbawan, Clinton R. Paden, Suxiang Tong, Duncan MacCannell
hCoV-19/USA/NY-NYULH661/2021	EPI_ISL_1262577	2021-03-03	B.1.429	NYU Langone Health	Departments of Pathology and Medicine, New York University School of Medicine	Adriana Heguy, Dacia Dimartino, Emily Guzman, Christian Marier, Peter Meyn, Sitharam Ramaswami, Gael Westby, Paul Zappile, Yutong Zhang, Paolo Cotzia, Guiqing Wang
hCoV-19/USA/NV-NSPHL-347961/2021	EPI_ISL_1263113	2021-03-07	B.1.429	Nevada State Public Health Laboratory	Nevada State Public Health Laboratory	Andrew Gorzalski, Mark Pandori
hCoV-19/USA/NV-NSPHL-347962/2021	EPI_ISL_1263114	2021-03-07	B.1.429	Nevada State Public Health Laboratory	Nevada State Public Health Laboratory	Andrew Gorzalski, Mark Pandori
hCoV-19/USA/NV-NSPHL-347969/2021	EPI_ISL_1263119	2021-03-07	B.1.429	Nevada State Public Health Laboratory	Nevada State Public Health Laboratory	Andrew Gorzalski, Mark Pandori
hCoV-19/USA/NV-NSPHL-NV2067749/2021	EPI_ISL_1263165	2021-03-01	B.1.429	Nevada State Public Health Laboratory	Nevada State Public Health Laboratory	Andrew Gorzalski, Mark Pandori
hCoV-19/USA/NV-NSPHL-NV2067802/2021	EPI_ISL_1263166	2021-03-01	B.1.429	Nevada State Public Health Laboratory	Nevada State Public Health Laboratory	Andrew Gorzalski, Mark Pandori
hCoV-19/USA/NV-NSPHL-NV2067821/2021	EPI_ISL_1263167	2021-03-01	B.1.429	Nevada State Public Health Laboratory	Nevada State Public Health Laboratory	Andrew Gorzalski, Mark Pandori
hCoV-19/USA/NV-NSPHL-347891/2021	EPI_ISL_1263172	2021-03-07	B.1.429	Nevada State Public Health Laboratory	Nevada State Public Health Laboratory	Andrew Gorzalski, Mark Pandori
hCoV-19/USA/WA-UW-64679/2021	EPI_ISL_1263483	2021-02-21	B.1.429	UW Virology Lab	UW Virology Lab	Pavitra Roychoudhury, Hong Xie, Lasata Shrestha, Shah Mohamed Bakhash, Michelle Lin, Noah Baker, Sean Ellis, Saraswathi Sathees, Meei-Li Huang, Keith R Jerome, Alexander Greninger
hCoV-19/USA/WA-UW-64705/2021	EPI_ISL_1263505	2021-02-23	B.1.429	UW Virology Lab	UW Virology Lab	Pavitra Roychoudhury, Hong Xie, Lasata Shrestha, Shah Mohamed Bakhash, Michelle Lin, Noah Baker, Sean Ellis, Saraswathi Sathees, Meei-Li Huang, Keith R Jerome, Alexander Greninger
hCoV-19/USA/CA-CDC-STM-000015182/2021	EPI_ISL_1267513	2021-02-14	B.1.429	Helix/Illumina	Centers for Disease Control and Prevention Division of Viral Diseases, Pathogen Discovery	Peter W. Cook, Dakota Howard, Dhwani Batra, Ben L. Rambo-Martin, Eileen de Feo, Jan Antico, Christine Tran, Matthew Tolentino, Shannon Wickline, Kim Gietzen, Brad Sickler, Jingtao Liu, Eric Allen, Phil Febbo, Summer Galloway, Nicole L. Washington, Simon White, Geraint Levan, Kelly Schiabor Barrett, Elizabeth Cirulli, Alexandre Bolze, Ary Ascencio, Charlotte Rivera-Garcia, Ryan Cho, Jason Nguyen, …
hCoV-19/USA/NV-CDC-QDX22524554/2021	EPI_ISL_1265914	2021-03-01	B.1.429	Quest Diagnostics Incorporated	Centers for Disease Control and Prevention Division of Viral Diseases, Pathogen Discovery	Peter W. Cook, Dakota Howard, Dhwani Batra, Ben L. Rambo-Martin, S. H. Rosenthal, A. Gerasimova, R. M. Kagan, B. Anderson, M. Hua, Y. Liu, L.E. Bernstein, K.E. Livingston, A. Perez, I. A. Shlyakhter, R. V. Rolando, R. Owen, P. Tanpaiboon, F. Lacbawan, Clinton R. Paden, Suxiang Tong, Duncan MacCannell
hCoV-19/USA/TX-CDC-QDX22527173/2021	EPI_ISL_1265935	2021-03-02	B.1.429	Quest Diagnostics Incorporated	Centers for Disease Control and Prevention Division of Viral Diseases, Pathogen Discovery	Peter W. Cook, Dakota Howard, Dhwani Batra, Ben L. Rambo-Martin, S. H. Rosenthal, A. Gerasimova, R. M. Kagan, B. Anderson, M. Hua, Y. Liu, L.E. Bernstein, K.E. Livingston, A. Perez, I. A. Shlyakhter, R. V. Rolando, R. Owen, P. Tanpaiboon, F. Lacbawan, Clinton R. Paden, Suxiang Tong, Duncan MacCannell
hCoV-19/USA/CA-CDC-QDX22525028/2021	EPI_ISL_1265966	2021-02-24	B.1.429	Quest Diagnostics Incorporated	Centers for Disease Control and Prevention Division of Viral Diseases, Pathogen Discovery	Peter W. Cook, Dakota Howard, Dhwani Batra, Ben L. Rambo-Martin, S. H. Rosenthal, A. Gerasimova, R. M. Kagan, B. Anderson, M. Hua, Y. Liu, L.E. Bernstein, K.E. Livingston, A. Perez, I. A. Shlyakhter, R. V. Rolando, R. Owen, P. Tanpaiboon, F. Lacbawan, Clinton R. Paden, Suxiang Tong, Duncan MacCannell
hCoV-19/USA/TX-CDC-QDX22517523/2021	EPI_ISL_1266175	2021-02-27	B.1.429	Quest Diagnostics Incorporated	Centers for Disease Control and Prevention Division of Viral Diseases, Pathogen Discovery	Peter W. Cook, Dakota Howard, Dhwani Batra, Ben L. Rambo-Martin, S. H. Rosenthal, A. Gerasimova, R. M. Kagan, B. Anderson, M. Hua, Y. Liu, L.E. Bernstein, K.E. Livingston, A. Perez, I. A. Shlyakhter, R. V. Rolando, R. Owen, P. Tanpaiboon, F. Lacbawan, Clinton R. Paden, Suxiang Tong, Duncan MacCannell
hCoV-19/USA/CA-CDC-QDX22491376/2021	EPI_ISL_1266485	2021-02-27	B.1.429	Quest Diagnostics Incorporated	Centers for Disease Control and Prevention Division of Viral Diseases, Pathogen Discovery	Peter W. Cook, Dakota Howard, Dhwani Batra, Ben L. Rambo-Martin, S. H. Rosenthal, A. Gerasimova, R. M. Kagan, B. Anderson, M. Hua, Y. Liu, L.E. Bernstein, K.E. Livingston, A. Perez, I. A. Shlyakhter, R. V. Rolando, R. Owen, P. Tanpaiboon, F. Lacbawan, Clinton R. Paden, Suxiang Tong, Duncan MacCannell
hCoV-19/USA/CA-CDC-QDX22549565/2021	EPI_ISL_1267412	2021-03-02	B.1.429	Quest Diagnostics Incorporated	Centers for Disease Control and Prevention Division of Viral Diseases, Pathogen Discovery	Peter W. Cook, Dakota Howard, Dhwani Batra, Ben L. Rambo-Martin, S. H. Rosenthal, A. Gerasimova, R. M. Kagan, B. Anderson, M. Hua, Y. Liu, L.E. Bernstein, K.E. Livingston, A. Perez, I. A. Shlyakhter, R. V. Rolando, R. Owen, P. Tanpaiboon, F. Lacbawan, Clinton R. Paden, Suxiang Tong, Duncan MacCannell
hCoV-19/USA/CA-CDC-STM-000015281/2021	EPI_ISL_1267557	2021-02-17	B.1.429	Helix/Illumina	Centers for Disease Control and Prevention Division of Viral Diseases, Pathogen Discovery	Peter W. Cook, Dakota Howard, Dhwani Batra, Ben L. Rambo-Martin, Eileen de Feo, Jan Antico, Christine Tran, Matthew Tolentino, Shannon Wickline, Kim Gietzen, Brad Sickler, Jingtao Liu, Eric Allen, Phil Febbo, Summer Galloway, Nicole L. Washington, Simon White, Geraint Levan, Kelly Schiabor Barrett, Elizabeth Cirulli, Alexandre Bolze, Ary Ascencio, Charlotte Rivera-Garcia, Ryan Cho, Jason Nguyen, …
hCoV-19/USA/CA-CDC-STM-000014057/2021	EPI_ISL_1267839	2021-02-15	B.1.429	Helix/Illumina	Centers for Disease Control and Prevention Division of Viral Diseases, Pathogen Discovery	Peter W. Cook, Dakota Howard, Dhwani Batra, Ben L. Rambo-Martin, Eileen de Feo, Jan Antico, Christine Tran, Matthew Tolentino, Shannon Wickline, Kim Gietzen, Brad Sickler, Jingtao Liu, Eric Allen, Phil Febbo, Summer Galloway, Nicole L. Washington, Simon White, Geraint Levan, Kelly Schiabor Barrett, Elizabeth Cirulli, Alexandre Bolze, Ary Ascencio, Charlotte Rivera-Garcia, Ryan Cho, Jason Nguyen, …
hCoV-19/USA/CA-CDC-STM-000014067/2021	EPI_ISL_1267851	2021-02-14	B.1.429	Helix/Illumina	Centers for Disease Control and Prevention Division of Viral Diseases, Pathogen Discovery	Peter W. Cook, Dakota Howard, Dhwani Batra, Ben L. Rambo-Martin, Eileen de Feo, Jan Antico, Christine Tran, Matthew Tolentino, Shannon Wickline, Kim Gietzen, Brad Sickler, Jingtao Liu, Eric Allen, Phil Febbo, Summer Galloway, Nicole L. Washington, Simon White, Geraint Levan, Kelly Schiabor Barrett, Elizabeth Cirulli, Alexandre Bolze, Ary Ascencio, Charlotte Rivera-Garcia, Ryan Cho, Jason Nguyen, …
hCoV-19/USA/CA-CDC-STM-000014072/2021	EPI_ISL_1267876	2021-02-14	B.1.429	Helix/Illumina	Centers for Disease Control and Prevention Division of Viral Diseases, Pathogen Discovery	Peter W. Cook, Dakota Howard, Dhwani Batra, Ben L. Rambo-Martin, Eileen de Feo, Jan Antico, Christine Tran, Matthew Tolentino, Shannon Wickline, Kim Gietzen, Brad Sickler, Jingtao Liu, Eric Allen, Phil Febbo, Summer Galloway, Nicole L. Washington, Simon White, Geraint Levan, Kelly Schiabor Barrett, Elizabeth Cirulli, Alexandre Bolze, Ary Ascencio, Charlotte Rivera-Garcia, Ryan Cho, Jason Nguyen, …
hCoV-19/USA/CA-CDC-STM-000017230/2021	EPI_ISL_1267904	2021-02-19	B.1.429	Helix/Illumina	Centers for Disease Control and Prevention Division of Viral Diseases, Pathogen Discovery	Peter W. Cook, Dakota Howard, Dhwani Batra, Ben L. Rambo-Martin, Eileen de Feo, Jan Antico, Christine Tran, Matthew Tolentino, Shannon Wickline, Kim Gietzen, Brad Sickler, Jingtao Liu, Eric Allen, Phil Febbo, Summer Galloway, Nicole L. Washington, Simon White, Geraint Levan, Kelly Schiabor Barrett, Elizabeth Cirulli, Alexandre Bolze, Ary Ascencio, Charlotte Rivera-Garcia, Ryan Cho, Jason Nguyen, …
hCoV-19/USA/IN-CDC-STM-000017240/2021	EPI_ISL_1267918	2021-02-18	B.1.429	Helix/Illumina	Centers for Disease Control and Prevention Division of Viral Diseases, Pathogen Discovery	Peter W. Cook, Dakota Howard, Dhwani Batra, Ben L. Rambo-Martin, Eileen de Feo, Jan Antico, Christine Tran, Matthew Tolentino, Shannon Wickline, Kim Gietzen, Brad Sickler, Jingtao Liu, Eric Allen, Phil Febbo, Summer Galloway, Nicole L. Washington, Simon White, Geraint Levan, Kelly Schiabor Barrett, Elizabeth Cirulli, Alexandre Bolze, Ary Ascencio, Charlotte Rivera-Garcia, Ryan Cho, Jason Nguyen, …
hCoV-19/USA/CA-CDC-STM-000017264/2021	EPI_ISL_1267920	2021-02-19	B.1.429	Helix/Illumina	Centers for Disease Control and Prevention Division of Viral Diseases, Pathogen Discovery	Peter W. Cook, Dakota Howard, Dhwani Batra, Ben L. Rambo-Martin, Eileen de Feo, Jan Antico, Christine Tran, Matthew Tolentino, Shannon Wickline, Kim Gietzen, Brad Sickler, Jingtao Liu, Eric Allen, Phil Febbo, Summer Galloway, Nicole L. Washington, Simon White, Geraint Levan, Kelly Schiabor Barrett, Elizabeth Cirulli, Alexandre Bolze, Ary Ascencio, Charlotte Rivera-Garcia, Ryan Cho, Jason Nguyen, …
hCoV-19/USA/CA-CHLA-PLM94026245/2020	EPI_ISL_753293	2020-11-09	B.1.429	Clinical virology Laboratory, Children's Hospital Los Angeles	Center for Personalized Medicine, Children's Hospital Los Angeles	Gai et al
hCoV-19/USA/CA-CDC-STM-000017489/2021	EPI_ISL_1267971	2021-02-19	B.1.429	Helix/Illumina	Centers for Disease Control and Prevention Division of Viral Diseases, Pathogen Discovery	Peter W. Cook, Dakota Howard, Dhwani Batra, Ben L. Rambo-Martin, Eileen de Feo, Jan Antico, Christine Tran, Matthew Tolentino, Shannon Wickline, Kim Gietzen, Brad Sickler, Jingtao Liu, Eric Allen, Phil Febbo, Summer Galloway, Nicole L. Washington, Simon White, Geraint Levan, Kelly Schiabor Barrett, Elizabeth Cirulli, Alexandre Bolze, Ary Ascencio, Charlotte Rivera-Garcia, Ryan Cho, Jason Nguyen, …
hCoV-19/USA/CA-CHLA-PLM71317172/2020	EPI_ISL_753639	2020-12-04	B.1.429	Clinical virology Laboratory, Children's Hospital Los Angeles	Center for Personalized Medicine, Children's Hospital Los Angeles	Gai et al
hCoV-19/USA/CA-CHLA-PLM76780180/2020	EPI_ISL_753672	2020-12-15	B.1.429	Clinical virology Laboratory, Children's Hospital Los Angeles	Center for Personalized Medicine, Children's Hospital Los Angeles	Gai et al
hCoV-19/USA/CA-CHLA-PLM58754054/2020	EPI_ISL_753673	2020-12-15	B.1.429	Clinical virology Laboratory, Children's Hospital Los Angeles	Center for Personalized Medicine, Children's Hospital Los Angeles	Gai et al
hCoV-19/USA/CA-CHLA-PLM39616724/2020	EPI_ISL_753674	2020-12-15	B.1.429	Clinical virology Laboratory, Children's Hospital Los Angeles	Center for Personalized Medicine, Children's Hospital Los Angeles	Gai et al
hCoV-19/USA/FL-CDC-STM-000017595/2021	EPI_ISL_1268064	2021-02-17	B.1.429	Helix/Illumina	Centers for Disease Control and Prevention Division of Viral Diseases, Pathogen Discovery	Peter W. Cook, Dakota Howard, Dhwani Batra, Ben L. Rambo-Martin, Eileen de Feo, Jan Antico, Christine Tran, Matthew Tolentino, Shannon Wickline, Kim Gietzen, Brad Sickler, Jingtao Liu, Eric Allen, Phil Febbo, Summer Galloway, Nicole L. Washington, Simon White, Geraint Levan, Kelly Schiabor Barrett, Elizabeth Cirulli, Alexandre Bolze, Ary Ascencio, Charlotte Rivera-Garcia, Ryan Cho, Jason Nguyen, …
hCoV-19/USA/CA-CDC-STM-000015535/2021	EPI_ISL_1268086	2021-02-16	B.1.429	Helix/Illumina	Centers for Disease Control and Prevention Division of Viral Diseases, Pathogen Discovery	Peter W. Cook, Dakota Howard, Dhwani Batra, Ben L. Rambo-Martin, Eileen de Feo, Jan Antico, Christine Tran, Matthew Tolentino, Shannon Wickline, Kim Gietzen, Brad Sickler, Jingtao Liu, Eric Allen, Phil Febbo, Summer Galloway, Nicole L. Washington, Simon White, Geraint Levan, Kelly Schiabor Barrett, Elizabeth Cirulli, Alexandre Bolze, Ary Ascencio, Charlotte Rivera-Garcia, Ryan Cho, Jason Nguyen, …
hCoV-19/USA/CA-CDC-STM-000015516/2021	EPI_ISL_1268119	2021-02-16	B.1.429	Helix/Illumina	Centers for Disease Control and Prevention Division of Viral Diseases, Pathogen Discovery	Peter W. Cook, Dakota Howard, Dhwani Batra, Ben L. Rambo-Martin, Eileen de Feo, Jan Antico, Christine Tran, Matthew Tolentino, Shannon Wickline, Kim Gietzen, Brad Sickler, Jingtao Liu, Eric Allen, Phil Febbo, Summer Galloway, Nicole L. Washington, Simon White, Geraint Levan, Kelly Schiabor Barrett, Elizabeth Cirulli, Alexandre Bolze, Ary Ascencio, Charlotte Rivera-Garcia, Ryan Cho, Jason Nguyen, …
hCoV-19/USA/CA-CDC-STM-000016026/2021	EPI_ISL_1268185	2021-02-16	B.1.429	Helix/Illumina	Centers for Disease Control and Prevention Division of Viral Diseases, Pathogen Discovery	Peter W. Cook, Dakota Howard, Dhwani Batra, Ben L. Rambo-Martin, Eileen de Feo, Jan Antico, Christine Tran, Matthew Tolentino, Shannon Wickline, Kim Gietzen, Brad Sickler, Jingtao Liu, Eric Allen, Phil Febbo, Summer Galloway, Nicole L. Washington, Simon White, Geraint Levan, Kelly Schiabor Barrett, Elizabeth Cirulli, Alexandre Bolze, Ary Ascencio, Charlotte Rivera-Garcia, Ryan Cho, Jason Nguyen, …
hCoV-19/USA/CA-CDC-STM-000017086/2021	EPI_ISL_1268344	2021-02-17	B.1.429	Helix/Illumina	Centers for Disease Control and Prevention Division of Viral Diseases, Pathogen Discovery	Peter W. Cook, Dakota Howard, Dhwani Batra, Ben L. Rambo-Martin, Eileen de Feo, Jan Antico, Christine Tran, Matthew Tolentino, Shannon Wickline, Kim Gietzen, Brad Sickler, Jingtao Liu, Eric Allen, Phil Febbo, Summer Galloway, Nicole L. Washington, Simon White, Geraint Levan, Kelly Schiabor Barrett, Elizabeth Cirulli, Alexandre Bolze, Ary Ascencio, Charlotte Rivera-Garcia, Ryan Cho, Jason Nguyen, …
hCoV-19/USA/KY-CDC-STM-000018425/2021	EPI_ISL_1268500	2021-02-19	B.1.429	Helix/Illumina	Centers for Disease Control and Prevention Division of Viral Diseases, Pathogen Discovery	Peter W. Cook, Dakota Howard, Dhwani Batra, Ben L. Rambo-Martin, Eileen de Feo, Jan Antico, Christine Tran, Matthew Tolentino, Shannon Wickline, Kim Gietzen, Brad Sickler, Jingtao Liu, Eric Allen, Phil Febbo, Summer Galloway, Nicole L. Washington, Simon White, Geraint Levan, Kelly Schiabor Barrett, Elizabeth Cirulli, Alexandre Bolze, Ary Ascencio, Charlotte Rivera-Garcia, Ryan Cho, Jason Nguyen, …
hCoV-19/USA/FL-CDC-STM-000018462/2021	EPI_ISL_1268527	2021-02-19	B.1.429	Helix/Illumina	Centers for Disease Control and Prevention Division of Viral Diseases, Pathogen Discovery	Peter W. Cook, Dakota Howard, Dhwani Batra, Ben L. Rambo-Martin, Eileen de Feo, Jan Antico, Christine Tran, Matthew Tolentino, Shannon Wickline, Kim Gietzen, Brad Sickler, Jingtao Liu, Eric Allen, Phil Febbo, Summer Galloway, Nicole L. Washington, Simon White, Geraint Levan, Kelly Schiabor Barrett, Elizabeth Cirulli, Alexandre Bolze, Ary Ascencio, Charlotte Rivera-Garcia, Ryan Cho, Jason Nguyen, …
hCoV-19/USA/FL-CDC-STM-000019195/2021	EPI_ISL_1268919	2021-02-19	B.1.429	Helix/Illumina	Centers for Disease Control and Prevention Division of Viral Diseases, Pathogen Discovery	Peter W. Cook, Dakota Howard, Dhwani Batra, Ben L. Rambo-Martin, Eileen de Feo, Jan Antico, Christine Tran, Matthew Tolentino, Shannon Wickline, Kim Gietzen, Brad Sickler, Jingtao Liu, Eric Allen, Phil Febbo, Summer Galloway, Nicole L. Washington, Simon White, Geraint Levan, Kelly Schiabor Barrett, Elizabeth Cirulli, Alexandre Bolze, Ary Ascencio, Charlotte Rivera-Garcia, Ryan Cho, Jason Nguyen, …
hCoV-19/USA/TX-CDC-STM-000019327/2021	EPI_ISL_1268988	2021-02-14	B.1.429	Helix/Illumina	Centers for Disease Control and Prevention Division of Viral Diseases, Pathogen Discovery	Peter W. Cook, Dakota Howard, Dhwani Batra, Ben L. Rambo-Martin, Eileen de Feo, Jan Antico, Christine Tran, Matthew Tolentino, Shannon Wickline, Kim Gietzen, Brad Sickler, Jingtao Liu, Eric Allen, Phil Febbo, Summer Galloway, Nicole L. Washington, Simon White, Geraint Levan, Kelly Schiabor Barrett, Elizabeth Cirulli, Alexandre Bolze, Ary Ascencio, Charlotte Rivera-Garcia, Ryan Cho, Jason Nguyen, …
hCoV-19/USA/NV-CDC-STM-000017849/2021	EPI_ISL_1269072	2021-02-15	B.1.429	Helix/Illumina	Centers for Disease Control and Prevention Division of Viral Diseases, Pathogen Discovery	Peter W. Cook, Dakota Howard, Dhwani Batra, Ben L. Rambo-Martin, Eileen de Feo, Jan Antico, Christine Tran, Matthew Tolentino, Shannon Wickline, Kim Gietzen, Brad Sickler, Jingtao Liu, Eric Allen, Phil Febbo, Summer Galloway, Nicole L. Washington, Simon White, Geraint Levan, Kelly Schiabor Barrett, Elizabeth Cirulli, Alexandre Bolze, Ary Ascencio, Charlotte Rivera-Garcia, Ryan Cho, Jason Nguyen, …
hCoV-19/USA/FL-CDC-STM-000020918/2021	EPI_ISL_1269195	2021-02-22	B.1.429	Helix/Illumina	Centers for Disease Control and Prevention Division of Viral Diseases, Pathogen Discovery	Peter W. Cook, Dakota Howard, Dhwani Batra, Ben L. Rambo-Martin, Eileen de Feo, Jan Antico, Christine Tran, Matthew Tolentino, Shannon Wickline, Kim Gietzen, Brad Sickler, Jingtao Liu, Eric Allen, Phil Febbo, Summer Galloway, Nicole L. Washington, Simon White, Geraint Levan, Kelly Schiabor Barrett, Elizabeth Cirulli, Alexandre Bolze, Ary Ascencio, Charlotte Rivera-Garcia, Ryan Cho, Jason Nguyen, …
hCoV-19/USA/CA-CDC-STM-000020942/2021	EPI_ISL_1269196	2021-02-22	B.1.429	Helix/Illumina	Centers for Disease Control and Prevention Division of Viral Diseases, Pathogen Discovery	Peter W. Cook, Dakota Howard, Dhwani Batra, Ben L. Rambo-Martin, Eileen de Feo, Jan Antico, Christine Tran, Matthew Tolentino, Shannon Wickline, Kim Gietzen, Brad Sickler, Jingtao Liu, Eric Allen, Phil Febbo, Summer Galloway, Nicole L. Washington, Simon White, Geraint Levan, Kelly Schiabor Barrett, Elizabeth Cirulli, Alexandre Bolze, Ary Ascencio, Charlotte Rivera-Garcia, Ryan Cho, Jason Nguyen, …
hCoV-19/USA/FL-CDC-STM-000020936/2021	EPI_ISL_1269206	2021-02-22	B.1.429	Helix/Illumina	Centers for Disease Control and Prevention Division of Viral Diseases, Pathogen Discovery	Peter W. Cook, Dakota Howard, Dhwani Batra, Ben L. Rambo-Martin, Eileen de Feo, Jan Antico, Christine Tran, Matthew Tolentino, Shannon Wickline, Kim Gietzen, Brad Sickler, Jingtao Liu, Eric Allen, Phil Febbo, Summer Galloway, Nicole L. Washington, Simon White, Geraint Levan, Kelly Schiabor Barrett, Elizabeth Cirulli, Alexandre Bolze, Ary Ascencio, Charlotte Rivera-Garcia, Ryan Cho, Jason Nguyen, …
hCoV-19/USA/CA-CDC-STM-000020945/2021	EPI_ISL_1269214	2021-02-23	B.1.429	Helix/Illumina	Centers for Disease Control and Prevention Division of Viral Diseases, Pathogen Discovery	Peter W. Cook, Dakota Howard, Dhwani Batra, Ben L. Rambo-Martin, Eileen de Feo, Jan Antico, Christine Tran, Matthew Tolentino, Shannon Wickline, Kim Gietzen, Brad Sickler, Jingtao Liu, Eric Allen, Phil Febbo, Summer Galloway, Nicole L. Washington, Simon White, Geraint Levan, Kelly Schiabor Barrett, Elizabeth Cirulli, Alexandre Bolze, Ary Ascencio, Charlotte Rivera-Garcia, Ryan Cho, Jason Nguyen, …
hCoV-19/USA/FL-CDC-STM-000021267/2021	EPI_ISL_1269294	2021-02-21	B.1.429	Helix/Illumina	Centers for Disease Control and Prevention Division of Viral Diseases, Pathogen Discovery	Peter W. Cook, Dakota Howard, Dhwani Batra, Ben L. Rambo-Martin, Eileen de Feo, Jan Antico, Christine Tran, Matthew Tolentino, Shannon Wickline, Kim Gietzen, Brad Sickler, Jingtao Liu, Eric Allen, Phil Febbo, Summer Galloway, Nicole L. Washington, Simon White, Geraint Levan, Kelly Schiabor Barrett, Elizabeth Cirulli, Alexandre Bolze, Ary Ascencio, Charlotte Rivera-Garcia, Ryan Cho, Jason Nguyen, …
hCoV-19/USA/CA-CDC-STM-000020815/2021	EPI_ISL_1269727	2021-02-24	B.1.429	Helix/Illumina	Centers for Disease Control and Prevention Division of Viral Diseases, Pathogen Discovery	Peter W. Cook, Dakota Howard, Dhwani Batra, Ben L. Rambo-Martin, Eileen de Feo, Jan Antico, Christine Tran, Matthew Tolentino, Shannon Wickline, Kim Gietzen, Brad Sickler, Jingtao Liu, Eric Allen, Phil Febbo, Summer Galloway, Nicole L. Washington, Simon White, Geraint Levan, Kelly Schiabor Barrett, Elizabeth Cirulli, Alexandre Bolze, Ary Ascencio, Charlotte Rivera-Garcia, Ryan Cho, Jason Nguyen, …
hCoV-19/USA/FL-CDC-STM-000021591/2021	EPI_ISL_1270059	2021-02-22	B.1.429	Helix/Illumina	Centers for Disease Control and Prevention Division of Viral Diseases, Pathogen Discovery	Peter W. Cook, Dakota Howard, Dhwani Batra, Ben L. Rambo-Martin, Eileen de Feo, Jan Antico, Christine Tran, Matthew Tolentino, Shannon Wickline, Kim Gietzen, Brad Sickler, Jingtao Liu, Eric Allen, Phil Febbo, Summer Galloway, Nicole L. Washington, Simon White, Geraint Levan, Kelly Schiabor Barrett, Elizabeth Cirulli, Alexandre Bolze, Ary Ascencio, Charlotte Rivera-Garcia, Ryan Cho, Jason Nguyen, …
hCoV-19/USA/AZ-CDC-STM-000022078/2021	EPI_ISL_1270278	2021-02-23	B.1.429	Helix/Illumina	Centers for Disease Control and Prevention Division of Viral Diseases, Pathogen Discovery	Peter W. Cook, Dakota Howard, Dhwani Batra, Ben L. Rambo-Martin, Eileen de Feo, Jan Antico, Christine Tran, Matthew Tolentino, Shannon Wickline, Kim Gietzen, Brad Sickler, Jingtao Liu, Eric Allen, Phil Febbo, Summer Galloway, Nicole L. Washington, Simon White, Geraint Levan, Kelly Schiabor Barrett, Elizabeth Cirulli, Alexandre Bolze, Ary Ascencio, Charlotte Rivera-Garcia, Ryan Cho, Jason Nguyen, …
hCoV-19/USA/MD-CDC-STM-000022107/2021	EPI_ISL_1270320	2021-02-23	B.1.429	Helix/Illumina	Centers for Disease Control and Prevention Division of Viral Diseases, Pathogen Discovery	Peter W. Cook, Dakota Howard, Dhwani Batra, Ben L. Rambo-Martin, Eileen de Feo, Jan Antico, Christine Tran, Matthew Tolentino, Shannon Wickline, Kim Gietzen, Brad Sickler, Jingtao Liu, Eric Allen, Phil Febbo, Summer Galloway, Nicole L. Washington, Simon White, Geraint Levan, Kelly Schiabor Barrett, Elizabeth Cirulli, Alexandre Bolze, Ary Ascencio, Charlotte Rivera-Garcia, Ryan Cho, Jason Nguyen, …
hCoV-19/USA/PA-CDC-STM-000022355/2021	EPI_ISL_1270400	2021-02-23	B.1.429	Helix/Illumina	Centers for Disease Control and Prevention Division of Viral Diseases, Pathogen Discovery	Peter W. Cook, Dakota Howard, Dhwani Batra, Ben L. Rambo-Martin, Eileen de Feo, Jan Antico, Christine Tran, Matthew Tolentino, Shannon Wickline, Kim Gietzen, Brad Sickler, Jingtao Liu, Eric Allen, Phil Febbo, Summer Galloway, Nicole L. Washington, Simon White, Geraint Levan, Kelly Schiabor Barrett, Elizabeth Cirulli, Alexandre Bolze, Ary Ascencio, Charlotte Rivera-Garcia, Ryan Cho, Jason Nguyen, …
hCoV-19/USA/CA-CDC-STM-000022652/2021	EPI_ISL_1270459	2021-02-25	B.1.429	Helix/Illumina	Centers for Disease Control and Prevention Division of Viral Diseases, Pathogen Discovery	Peter W. Cook, Dakota Howard, Dhwani Batra, Ben L. Rambo-Martin, Eileen de Feo, Jan Antico, Christine Tran, Matthew Tolentino, Shannon Wickline, Kim Gietzen, Brad Sickler, Jingtao Liu, Eric Allen, Phil Febbo, Summer Galloway, Nicole L. Washington, Simon White, Geraint Levan, Kelly Schiabor Barrett, Elizabeth Cirulli, Alexandre Bolze, Ary Ascencio, Charlotte Rivera-Garcia, Ryan Cho, Jason Nguyen, …
hCoV-19/USA/CA-CDC-STM-000022631/2021	EPI_ISL_1270473	2021-02-24	B.1.429	Helix/Illumina	Centers for Disease Control and Prevention Division of Viral Diseases, Pathogen Discovery	Peter W. Cook, Dakota Howard, Dhwani Batra, Ben L. Rambo-Martin, Eileen de Feo, Jan Antico, Christine Tran, Matthew Tolentino, Shannon Wickline, Kim Gietzen, Brad Sickler, Jingtao Liu, Eric Allen, Phil Febbo, Summer Galloway, Nicole L. Washington, Simon White, Geraint Levan, Kelly Schiabor Barrett, Elizabeth Cirulli, Alexandre Bolze, Ary Ascencio, Charlotte Rivera-Garcia, Ryan Cho, Jason Nguyen, …
hCoV-19/USA/FL-CDC-STM-000023209/2021	EPI_ISL_1270603	2021-02-24	B.1.429	Helix/Illumina	Centers for Disease Control and Prevention Division of Viral Diseases, Pathogen Discovery	Peter W. Cook, Dakota Howard, Dhwani Batra, Ben L. Rambo-Martin, Eileen de Feo, Jan Antico, Christine Tran, Matthew Tolentino, Shannon Wickline, Kim Gietzen, Brad Sickler, Jingtao Liu, Eric Allen, Phil Febbo, Summer Galloway, Nicole L. Washington, Simon White, Geraint Levan, Kelly Schiabor Barrett, Elizabeth Cirulli, Alexandre Bolze, Ary Ascencio, Charlotte Rivera-Garcia, Ryan Cho, Jason Nguyen, …
hCoV-19/USA/AZ-CDC-STM-000023260/2021	EPI_ISL_1270625	2021-02-23	B.1.429	Helix/Illumina	Centers for Disease Control and Prevention Division of Viral Diseases, Pathogen Discovery	Peter W. Cook, Dakota Howard, Dhwani Batra, Ben L. Rambo-Martin, Eileen de Feo, Jan Antico, Christine Tran, Matthew Tolentino, Shannon Wickline, Kim Gietzen, Brad Sickler, Jingtao Liu, Eric Allen, Phil Febbo, Summer Galloway, Nicole L. Washington, Simon White, Geraint Levan, Kelly Schiabor Barrett, Elizabeth Cirulli, Alexandre Bolze, Ary Ascencio, Charlotte Rivera-Garcia, Ryan Cho, Jason Nguyen, …
hCoV-19/USA/CA-CDC-STM-000025483/2021	EPI_ISL_1270663	2021-02-27	B.1.429	Helix/Illumina	Centers for Disease Control and Prevention Division of Viral Diseases, Pathogen Discovery	Peter W. Cook, Dakota Howard, Dhwani Batra, Ben L. Rambo-Martin, Eileen de Feo, Jan Antico, Christine Tran, Matthew Tolentino, Shannon Wickline, Kim Gietzen, Brad Sickler, Jingtao Liu, Eric Allen, Phil Febbo, Summer Galloway, Nicole L. Washington, Simon White, Geraint Levan, Kelly Schiabor Barrett, Elizabeth Cirulli, Alexandre Bolze, Ary Ascencio, Charlotte Rivera-Garcia, Ryan Cho, Jason Nguyen, …
hCoV-19/USA/CA-CDC-STM-000025858/2021	EPI_ISL_1270746	2021-02-27	B.1.429	Helix/Illumina	Centers for Disease Control and Prevention Division of Viral Diseases, Pathogen Discovery	Peter W. Cook, Dakota Howard, Dhwani Batra, Ben L. Rambo-Martin, Eileen de Feo, Jan Antico, Christine Tran, Matthew Tolentino, Shannon Wickline, Kim Gietzen, Brad Sickler, Jingtao Liu, Eric Allen, Phil Febbo, Summer Galloway, Nicole L. Washington, Simon White, Geraint Levan, Kelly Schiabor Barrett, Elizabeth Cirulli, Alexandre Bolze, Ary Ascencio, Charlotte Rivera-Garcia, Ryan Cho, Jason Nguyen, …
hCoV-19/USA/NV-CDC-2-3971798/2021	EPI_ISL_1272807	2021-02-19	B.1.429	NV State Public Health Laboratory	Centers for Disease Control and Prevention Division of Viral Diseases, Pathogen Discovery	Krista Queen, Yan Li, Ying Tao, Jing Zhang, Anna Uehara, Anna Montmayeur, Clinton R. Paden, Kristen Knipe, Matthew Schmerer, Shoshona Le, Katie Dillon, Peter W. Cook, Rachel Marine, Mili Sheth, Jasmine Padilla, Sarah Nobles, Mark Burroughs, Lori Rowe, Haibin Wang, Ben L. Rambo-Martin, Kristine Lacek, Sam Shepard, Dhwani Batra, Suxiang Tong, Justin Lee
hCoV-19/USA/CA-CDC-2-3975966/2021	EPI_ISL_1272878	2021-02-25	B.1.429	CA-Los Angeles County Public Health Laboratory	Centers for Disease Control and Prevention Division of Viral Diseases, Pathogen Discovery	Krista Queen, Yan Li, Ying Tao, Jing Zhang, Anna Uehara, Anna Montmayeur, Clinton R. Paden, Kristen Knipe, Matthew Schmerer, Shoshona Le, Katie Dillon, Peter W. Cook, Rachel Marine, Mili Sheth, Jasmine Padilla, Sarah Nobles, Mark Burroughs, Lori Rowe, Haibin Wang, Ben L. Rambo-Martin, Kristine Lacek, Sam Shepard, Dhwani Batra, Suxiang Tong, Justin Lee
hCoV-19/USA/WY-CDC-2-3971668/2021	EPI_ISL_1272966	2021-02-13	B.1.429	WY Public Health Laboratory	Centers for Disease Control and Prevention Division of Viral Diseases, Pathogen Discovery	Krista Queen, Yan Li, Ying Tao, Jing Zhang, Anna Uehara, Anna Montmayeur, Clinton R. Paden, Kristen Knipe, Matthew Schmerer, Shoshona Le, Katie Dillon, Peter W. Cook, Rachel Marine, Mili Sheth, Jasmine Padilla, Sarah Nobles, Mark Burroughs, Lori Rowe, Haibin Wang, Ben L. Rambo-Martin, Kristine Lacek, Sam Shepard, Dhwani Batra, Suxiang Tong, Justin Lee
hCoV-19/USA/NV-CDC-2-3975968/2021	EPI_ISL_1272975	2021-02-16	B.1.429	NV-Southern Nevada Public Health Laboratory	Centers for Disease Control and Prevention Division of Viral Diseases, Pathogen Discovery	Krista Queen, Yan Li, Ying Tao, Jing Zhang, Anna Uehara, Anna Montmayeur, Clinton R. Paden, Kristen Knipe, Matthew Schmerer, Shoshona Le, Katie Dillon, Peter W. Cook, Rachel Marine, Mili Sheth, Jasmine Padilla, Sarah Nobles, Mark Burroughs, Lori Rowe, Haibin Wang, Ben L. Rambo-Martin, Kristine Lacek, Sam Shepard, Dhwani Batra, Suxiang Tong, Justin Lee
hCoV-19/USA/NV-CDC-2-3975983/2021	EPI_ISL_1272976	2021-02-13	B.1.429	NV-Southern Nevada Public Health Laboratory	Centers for Disease Control and Prevention Division of Viral Diseases, Pathogen Discovery	Krista Queen, Yan Li, Ying Tao, Jing Zhang, Anna Uehara, Anna Montmayeur, Clinton R. Paden, Kristen Knipe, Matthew Schmerer, Shoshona Le, Katie Dillon, Peter W. Cook, Rachel Marine, Mili Sheth, Jasmine Padilla, Sarah Nobles, Mark Burroughs, Lori Rowe, Haibin Wang, Ben L. Rambo-Martin, Kristine Lacek, Sam Shepard, Dhwani Batra, Suxiang Tong, Justin Lee
hCoV-19/USA/NV-CDC-2-3975889/2021	EPI_ISL_1272985	2021-02-19	B.1.429	NV-Southern Nevada Public Health Laboratory	Centers for Disease Control and Prevention Division of Viral Diseases, Pathogen Discovery	Krista Queen, Yan Li, Ying Tao, Jing Zhang, Anna Uehara, Anna Montmayeur, Clinton R. Paden, Kristen Knipe, Matthew Schmerer, Shoshona Le, Katie Dillon, Peter W. Cook, Rachel Marine, Mili Sheth, Jasmine Padilla, Sarah Nobles, Mark Burroughs, Lori Rowe, Haibin Wang, Ben L. Rambo-Martin, Kristine Lacek, Sam Shepard, Dhwani Batra, Suxiang Tong, Justin Lee
hCoV-19/USA/CT-JAX-JAX000130/2021	EPI_ISL_1273334	2021-03-01	B.1.429	The Jackson Laboratory	The Jackson Laboratory	Bergeron D, Renzette N, Adams M, Omerza G, Kelly K, Li L
hCoV-19/USA/CT-JAX-JAX000149/2021	EPI_ISL_1273353	2021-02-25	B.1.429	The Jackson Laboratory	The Jackson Laboratory	Bergeron D, Renzette N, Adams M, Omerza G, Kelly K, Li L
hCoV-19/USA/CT-JAX-JAX000165/2021	EPI_ISL_1273367	2021-02-22	B.1.429	The Jackson Laboratory	The Jackson Laboratory	Bergeron D, Renzette N, Adams M, Omerza G, Kelly K, Li L
hCoV-19/USA/CT-JAX-JAX000166/2021	EPI_ISL_1273368	2021-02-22	B.1.429	The Jackson Laboratory	The Jackson Laboratory	Bergeron D, Renzette N, Adams M, Omerza G, Kelly K, Li L
hCoV-19/Mexico/QUE-INER-IMSS-00109/2021	EPI_ISL_1279393	2021-02-20	B.1.429	Laboratorio Central de Epidemiología (LCE)	Instituto Nacional de Enfermedades Respiratorias (INER): Centro de Investigación en Enfermedades Infecciosas (CIENI)	Consorcio Mexicano de Vigilancia Genómica (CoViGen-Mex). Authors (in alphabetical order):
Julio Elias Alvarado-Yaah, Carlos F. Arias, Santiago Ávila-Ríos, Víctor Hugo Borja-Aburto, Celia Boukadida, Juan Bautista Chale-Dzul , José Antonio Enciso-Moreno, Gloria Elena Espinoza-Ayala, Fernando Fontove-Herrera, Concepción Grajales-Muñiz, Ricardo Grande, Alfredo Herrera-Estrella, Carla Ivón Herrera-Najera, Pavel Isa, Brenda Irasema Maldonado-Meza, Bernardo Martínez-Miguel, Margarita Matías-…	?	2021-03-18
hCoV-19/USA/FL-CDC-STM-000025957/2021	EPI_ISL_1283752	2021-02-27	B.1.429	Helix/Illumina	Centers for Disease Control and Prevention Division of Viral Diseases, Pathogen Discovery	Peter W. Cook, Dakota Howard, Dhwani Batra, Ben L. Rambo-Martin, Eileen de Feo, Jan Antico, Christine Tran, Matthew Tolentino, Shannon Wickline, Kim Gietzen, Brad Sickler, Jingtao Liu, Eric Allen, Phil Febbo, Summer Galloway, Nicole L. Washington, Simon White, Geraint Levan, Kelly Schiabor Barrett, Elizabeth Cirulli, Alexandre Bolze, Ary Ascencio, Charlotte Rivera-Garcia, Ryan Cho, Jason Nguyen, …
hCoV-19/USA/FL-CDC-STM-000026067/2021	EPI_ISL_1283853	2021-02-27	B.1.429	Helix/Illumina	Centers for Disease Control and Prevention Division of Viral Diseases, Pathogen Discovery	Peter W. Cook, Dakota Howard, Dhwani Batra, Ben L. Rambo-Martin, Eileen de Feo, Jan Antico, Christine Tran, Matthew Tolentino, Shannon Wickline, Kim Gietzen, Brad Sickler, Jingtao Liu, Eric Allen, Phil Febbo, Summer Galloway, Nicole L. Washington, Simon White, Geraint Levan, Kelly Schiabor Barrett, Elizabeth Cirulli, Alexandre Bolze, Ary Ascencio, Charlotte Rivera-Garcia, Ryan Cho, Jason Nguyen, …
hCoV-19/USA/CA-CDC-STM-000026020/2021	EPI_ISL_1283862	2021-02-28	B.1.429	Helix/Illumina	Centers for Disease Control and Prevention Division of Viral Diseases, Pathogen Discovery	Peter W. Cook, Dakota Howard, Dhwani Batra, Ben L. Rambo-Martin, Eileen de Feo, Jan Antico, Christine Tran, Matthew Tolentino, Shannon Wickline, Kim Gietzen, Brad Sickler, Jingtao Liu, Eric Allen, Phil Febbo, Summer Galloway, Nicole L. Washington, Simon White, Geraint Levan, Kelly Schiabor Barrett, Elizabeth Cirulli, Alexandre Bolze, Ary Ascencio, Charlotte Rivera-Garcia, Ryan Cho, Jason Nguyen, …
hCoV-19/USA/FL-CDC-STM-000025106/2021	EPI_ISL_1284285	2021-02-26	B.1.429	Helix/Illumina	Centers for Disease Control and Prevention Division of Viral Diseases, Pathogen Discovery	Peter W. Cook, Dakota Howard, Dhwani Batra, Ben L. Rambo-Martin, Eileen de Feo, Jan Antico, Christine Tran, Matthew Tolentino, Shannon Wickline, Kim Gietzen, Brad Sickler, Jingtao Liu, Eric Allen, Phil Febbo, Summer Galloway, Nicole L. Washington, Simon White, Geraint Levan, Kelly Schiabor Barrett, Elizabeth Cirulli, Alexandre Bolze, Ary Ascencio, Charlotte Rivera-Garcia, Ryan Cho, Jason Nguyen, …
hCoV-19/USA/CA-SEARCH-5376/2020	EPI_ISL_755188	2020-12-17	B.1.429	UCSD EXCITE lab	Andersen lab at Scripps Research	SEARCH Alliance San Diego
hCoV-19/USA/CA-SEARCH-5556/2020	EPI_ISL_755291	2020-11-24	B.1.429	San Diego County Public Health Laboratory	Andersen lab at Scripps Research	SEARCH Alliance San Diego with Tracy Basler, Jovan Shephard, Brett Austin
hCoV-19/USA/WA-S4332/2021	EPI_ISL_962425	2021-01-20	B.1.429	Washington State Department of Health	Seattle Flu Study	Deborah A. Nickerson, Chris D. Frazar, Jover Lee, Benjamin Pelle, Erica Ryke, Matthew Richardson, Amanda Adler, Elisabeth Brandstetter, Peter D. Han, Kairsten Fay, Misja Ilcisin, Kirsten Lacombe, Thomas R. Sibley, Melissa Truong, Caitlin R. Wolf, Romesh Gautom, Geoff Melly, Brian Hiatt, Philip Dykema, Scott Lindquist, Michael Boeckh, Janet A. Englund, Michael Famulare, Barry R. Lutz, Mark J. Ried…
hCoV-19/USA/AZ-CDC-QDX22555452/2021	EPI_ISL_1290989	2021-02-27	B.1.429	Quest Diagnostics Incorporated	Centers for Disease Control and Prevention Division of Viral Diseases, Pathogen Discovery	Peter W. Cook, Dakota Howard, Dhwani Batra, Ben L. Rambo-Martin, S. H. Rosenthal, A. Gerasimova, R. M. Kagan, B. Anderson, M. Hua, Y. Liu, L.E. Bernstein, K.E. Livingston, A. Perez, I. A. Shlyakhter, R. V. Rolando, R. Owen, P. Tanpaiboon, F. Lacbawan, Clinton R. Paden, Suxiang Tong, Duncan MacCannell
hCoV-19/USA/CA-CDC-QDX22549811/2021	EPI_ISL_1291028	2021-03-02	B.1.429	Quest Diagnostics Incorporated	Centers for Disease Control and Prevention Division of Viral Diseases, Pathogen Discovery	Peter W. Cook, Dakota Howard, Dhwani Batra, Ben L. Rambo-Martin, S. H. Rosenthal, A. Gerasimova, R. M. Kagan, B. Anderson, M. Hua, Y. Liu, L.E. Bernstein, K.E. Livingston, A. Perez, I. A. Shlyakhter, R. V. Rolando, R. Owen, P. Tanpaiboon, F. Lacbawan, Clinton R. Paden, Suxiang Tong, Duncan MacCannell
hCoV-19/USA/TX-CDC-QDX22550605/2021	EPI_ISL_1291047	2021-03-03	B.1.429	Quest Diagnostics Incorporated	Centers for Disease Control and Prevention Division of Viral Diseases, Pathogen Discovery	Peter W. Cook, Dakota Howard, Dhwani Batra, Ben L. Rambo-Martin, S. H. Rosenthal, A. Gerasimova, R. M. Kagan, B. Anderson, M. Hua, Y. Liu, L.E. Bernstein, K.E. Livingston, A. Perez, I. A. Shlyakhter, R. V. Rolando, R. Owen, P. Tanpaiboon, F. Lacbawan, Clinton R. Paden, Suxiang Tong, Duncan MacCannell
hCoV-19/USA/AZ-CDC-QDX22553978/2021	EPI_ISL_1291078	2021-02-27	B.1.429	Quest Diagnostics Incorporated	Centers for Disease Control and Prevention Division of Viral Diseases, Pathogen Discovery	Peter W. Cook, Dakota Howard, Dhwani Batra, Ben L. Rambo-Martin, S. H. Rosenthal, A. Gerasimova, R. M. Kagan, B. Anderson, M. Hua, Y. Liu, L.E. Bernstein, K.E. Livingston, A. Perez, I. A. Shlyakhter, R. V. Rolando, R. Owen, P. Tanpaiboon, F. Lacbawan, Clinton R. Paden, Suxiang Tong, Duncan MacCannell
hCoV-19/USA/CA-CDC-QDX22633283/2021	EPI_ISL_1291096	2021-03-06	B.1.429	Quest Diagnostics Incorporated	Centers for Disease Control and Prevention Division of Viral Diseases, Pathogen Discovery	Peter W. Cook, Dakota Howard, Dhwani Batra, Ben L. Rambo-Martin, S. H. Rosenthal, A. Gerasimova, R. M. Kagan, B. Anderson, M. Hua, Y. Liu, L.E. Bernstein, K.E. Livingston, A. Perez, I. A. Shlyakhter, R. V. Rolando, R. Owen, P. Tanpaiboon, F. Lacbawan, Clinton R. Paden, Suxiang Tong, Duncan MacCannell
hCoV-19/USA/CA-CDC-QDX22631879/2021	EPI_ISL_1291114	2021-03-03	B.1.429	Quest Diagnostics Incorporated	Centers for Disease Control and Prevention Division of Viral Diseases, Pathogen Discovery	Peter W. Cook, Dakota Howard, Dhwani Batra, Ben L. Rambo-Martin, S. H. Rosenthal, A. Gerasimova, R. M. Kagan, B. Anderson, M. Hua, Y. Liu, L.E. Bernstein, K.E. Livingston, A. Perez, I. A. Shlyakhter, R. V. Rolando, R. Owen, P. Tanpaiboon, F. Lacbawan, Clinton R. Paden, Suxiang Tong, Duncan MacCannell
hCoV-19/USA/CA-CDC-QDX22632635/2021	EPI_ISL_1291144	2021-03-04	B.1.429	Quest Diagnostics Incorporated	Centers for Disease Control and Prevention Division of Viral Diseases, Pathogen Discovery	Peter W. Cook, Dakota Howard, Dhwani Batra, Ben L. Rambo-Martin, S. H. Rosenthal, A. Gerasimova, R. M. Kagan, B. Anderson, M. Hua, Y. Liu, L.E. Bernstein, K.E. Livingston, A. Perez, I. A. Shlyakhter, R. V. Rolando, R. Owen, P. Tanpaiboon, F. Lacbawan, Clinton R. Paden, Suxiang Tong, Duncan MacCannell
hCoV-19/USA/CA-CDC-QDX22633270/2021	EPI_ISL_1291149	2021-03-05	B.1.429	Quest Diagnostics Incorporated	Centers for Disease Control and Prevention Division of Viral Diseases, Pathogen Discovery	Peter W. Cook, Dakota Howard, Dhwani Batra, Ben L. Rambo-Martin, S. H. Rosenthal, A. Gerasimova, R. M. Kagan, B. Anderson, M. Hua, Y. Liu, L.E. Bernstein, K.E. Livingston, A. Perez, I. A. Shlyakhter, R. V. Rolando, R. Owen, P. Tanpaiboon, F. Lacbawan, Clinton R. Paden, Suxiang Tong, Duncan MacCannell
hCoV-19/USA/CA-CDC-QDX22634413/2021	EPI_ISL_1291151	2021-03-04	B.1.429	Quest Diagnostics Incorporated	Centers for Disease Control and Prevention Division of Viral Diseases, Pathogen Discovery	Peter W. Cook, Dakota Howard, Dhwani Batra, Ben L. Rambo-Martin, S. H. Rosenthal, A. Gerasimova, R. M. Kagan, B. Anderson, M. Hua, Y. Liu, L.E. Bernstein, K.E. Livingston, A. Perez, I. A. Shlyakhter, R. V. Rolando, R. Owen, P. Tanpaiboon, F. Lacbawan, Clinton R. Paden, Suxiang Tong, Duncan MacCannell
hCoV-19/USA/CA-CDC-QDX22634092/2021	EPI_ISL_1291163	2021-03-02	B.1.429	Quest Diagnostics Incorporated	Centers for Disease Control and Prevention Division of Viral Diseases, Pathogen Discovery	Peter W. Cook, Dakota Howard, Dhwani Batra, Ben L. Rambo-Martin, S. H. Rosenthal, A. Gerasimova, R. M. Kagan, B. Anderson, M. Hua, Y. Liu, L.E. Bernstein, K.E. Livingston, A. Perez, I. A. Shlyakhter, R. V. Rolando, R. Owen, P. Tanpaiboon, F. Lacbawan, Clinton R. Paden, Suxiang Tong, Duncan MacCannell
hCoV-19/USA/AZ-ASU2549/2021	EPI_ISL_1291704	2021-02-11	B.1.429	Arizona State University	Arizona State University	Peter T. Skidmore, LaRinda A. Holland, Rabia Maqsood, Emily A. Kaelin, Nicholas J. Mellor, Kristina Buss, Joy M. Blain, Neal W Woodbury, Valerie Harris, Joshua LaBaer, Vel Murugan, Efrem S. Lim
hCoV-19/USA/CA-SC-210288/2021	EPI_ISL_1291743	2021-02-16	B.1.429	Santa Clara County Public Health Laboratory	Santa Clara County Public Health Laboratory	Santa Clara County Public Health Department
hCoV-19/USA/AZ-TG758805/2021	EPI_ISL_1292212	2021-02-25	B.1.429	Sonora Quest Laboratories	TGen North	Jolene Bowers, Heather Centner, Chris French, Hayley Yaglom, Ashlyn Pfeiffer, Darrin Lemmer, Dave Engelthaler, The Arizona COVID Genomics Union (ACGU)
hCoV-19/USA/AZ-TG758964/2021	EPI_ISL_1292313	2021-02-28	B.1.429	Sonora Quest Laboratories	TGen North	Jolene Bowers, Heather Centner, Chris French, Hayley Yaglom, Ashlyn Pfeiffer, Darrin Lemmer, Dave Engelthaler, The Arizona COVID Genomics Union (ACGU)
hCoV-19/USA/AZ-TG759030/2021	EPI_ISL_1292359	2021-02-26	B.1.429	Sonora Quest Laboratories	TGen North	Jolene Bowers, Heather Centner, Chris French, Hayley Yaglom, Ashlyn Pfeiffer, Darrin Lemmer, Dave Engelthaler, The Arizona COVID Genomics Union (ACGU)
hCoV-19/USA/HI-H211109/2021	EPI_ISL_1292526	2021-02-03	B.1.429	State Laboratories Division, Hawaii State Department of Health	State Laboratories Division, Hawaii State Department of Health	Pamela O'Brien, Drew Kuwazaki, Ayana Garnet, Razvan Sultana, Edward Desmond
hCoV-19/USA/HI-H211188/2021	EPI_ISL_1292604	2021-02-05	B.1.429	State Laboratories Division, Hawaii State Department of Health	State Laboratories Division, Hawaii State Department of Health	Pamela O'Brien, Drew Kuwazaki, Ayana Garnet, Razvan Sultana, Edward Desmond
hCoV-19/USA/CA-SEARCH-7397/2021	EPI_ISL_1295695	2021-02-13	B.1.429	Sharp HealthCare Laboratory	Andersen lab at Scripps Research	SEARCH Alliance San Diego with Aaron Harding, Jacquelyn Berumen, Cathy Woerle, Liam McGinnis, Art Mendoza, Omid Bakhtar
hCoV-19/USA/CA-SEARCH-7399/2021	EPI_ISL_1295697	2021-02-13	B.1.429	Sharp HealthCare Laboratory	Andersen lab at Scripps Research	SEARCH Alliance San Diego with Aaron Harding, Jacquelyn Berumen, Cathy Woerle, Liam McGinnis, Art Mendoza, Omid Bakhtar
hCoV-19/USA/CA-SEARCH-7406/2021	EPI_ISL_1295701	2021-02-13	B.1.429	Sharp HealthCare Laboratory	Andersen lab at Scripps Research	SEARCH Alliance San Diego with Aaron Harding, Jacquelyn Berumen, Cathy Woerle, Liam McGinnis, Art Mendoza, Omid Bakhtar
hCoV-19/USA/CA-SEARCH-7432/2021	EPI_ISL_1295721	2021-02-12	B.1.429	Sharp HealthCare Laboratory	Andersen lab at Scripps Research	SEARCH Alliance San Diego with Aaron Harding, Jacquelyn Berumen, Cathy Woerle, Liam McGinnis, Art Mendoza, Omid Bakhtar
hCoV-19/USA/CA-SEARCH-7455/2021	EPI_ISL_1295742	2021-02-18	B.1.429	Sharp HealthCare Laboratory	Andersen lab at Scripps Research	SEARCH Alliance San Diego with Aaron Harding, Jacquelyn Berumen, Cathy Woerle, Liam McGinnis, Art Mendoza, Omid Bakhtar
hCoV-19/USA/CA-SEARCH-7564/2021	EPI_ISL_1295826	2021-02-02	B.1.429	Sharp HealthCare Laboratory	Andersen lab at Scripps Research	SEARCH Alliance San Diego with Aaron Harding, Jacquelyn Berumen, Cathy Woerle, Liam McGinnis, Art Mendoza, Omid Bakhtar
hCoV-19/USA/CA-SEARCH-7566/2021	EPI_ISL_1295828	2021-02-02	B.1.429	Sharp HealthCare Laboratory	Andersen lab at Scripps Research	SEARCH Alliance San Diego with Aaron Harding, Jacquelyn Berumen, Cathy Woerle, Liam McGinnis, Art Mendoza, Omid Bakhtar
hCoV-19/USA/CA-SEARCH-7588/2021	EPI_ISL_1295846	2021-02-02	B.1.429	Sharp HealthCare Laboratory	Andersen lab at Scripps Research	SEARCH Alliance San Diego with Aaron Harding, Jacquelyn Berumen, Cathy Woerle, Liam McGinnis, Art Mendoza, Omid Bakhtar
hCoV-19/USA/CA-SEARCH-7608/2021	EPI_ISL_1295864	2021-02-01	B.1.429	Sharp HealthCare Laboratory	Andersen lab at Scripps Research	SEARCH Alliance San Diego with Aaron Harding, Jacquelyn Berumen, Cathy Woerle, Liam McGinnis, Art Mendoza, Omid Bakhtar
hCoV-19/USA/CA-SEARCH-7617/2021	EPI_ISL_1295873	2021-02-01	B.1.429	Sharp HealthCare Laboratory	Andersen lab at Scripps Research	SEARCH Alliance San Diego with Aaron Harding, Jacquelyn Berumen, Cathy Woerle, Liam McGinnis, Art Mendoza, Omid Bakhtar
hCoV-19/USA/AZ-TG761373/2021	EPI_ISL_1296783	2021-02-11	B.1.429	TGen North	TGen North	Jolene Bowers, Heather Centner, Chris French, Hayley Yaglom, Ashlyn Pfeiffer, Darrin Lemmer, Dave Engelthaler, The Arizona COVID Genomics Union (ACGU)
hCoV-19/USA/AZ-TG761715/2020	EPI_ISL_1296864	2020-12-29	B.1.429	Sonora Quest Laboratories	TGen North	Jolene Bowers, Heather Centner, Chris French, Hayley Yaglom, Ashlyn Pfeiffer, Darrin Lemmer, Dave Engelthaler, The Arizona COVID Genomics Union (ACGU)
hCoV-19/USA/CA-QDX-2807/2020	EPI_ISL_803038	2020-12-26	B.1.429	Quest Diagnostics	Quest Diagnostics	Rosenthal,S.H., Gerasimova,A., Kagan,R.M., Anderson, B., Livingston, K.E., Hua, M., Liu Y., Shalhout, D.F., Owen, R., Lacbawan, F.
hCoV-19/USA/CA-QDX-2809/2020	EPI_ISL_803040	2020-12-26	B.1.429	Quest Diagnostics	Quest Diagnostics	Rosenthal,S.H., Gerasimova,A., Kagan,R.M., Anderson, B., Livingston, K.E., Hua, M., Liu Y., Shalhout, D.F., Owen, R., Lacbawan, F.
hCoV-19/USA/CA-CDC-QDX22634830/2021	EPI_ISL_1297744	2021-03-02	B.1.429	Quest Diagnostics Incorporated	Centers for Disease Control and Prevention Division of Viral Diseases, Pathogen Discovery	Peter W. Cook, Dakota Howard, Dhwani Batra, Ben L. Rambo-Martin, S. H. Rosenthal, A. Gerasimova, R. M. Kagan, B. Anderson, M. Hua, Y. Liu, L.E. Bernstein, K.E. Livingston, A. Perez, I. A. Shlyakhter, R. V. Rolando, R. Owen, P. Tanpaiboon, F. Lacbawan, Clinton R. Paden, Suxiang Tong, Duncan MacCannell
hCoV-19/USA/CA-CDC-QDX22632442/2021	EPI_ISL_1297751	2021-03-05	B.1.429	Quest Diagnostics Incorporated	Centers for Disease Control and Prevention Division of Viral Diseases, Pathogen Discovery	Peter W. Cook, Dakota Howard, Dhwani Batra, Ben L. Rambo-Martin, S. H. Rosenthal, A. Gerasimova, R. M. Kagan, B. Anderson, M. Hua, Y. Liu, L.E. Bernstein, K.E. Livingston, A. Perez, I. A. Shlyakhter, R. V. Rolando, R. Owen, P. Tanpaiboon, F. Lacbawan, Clinton R. Paden, Suxiang Tong, Duncan MacCannell
hCoV-19/USA/TX-CDC-QDX22681767/2021	EPI_ISL_1297806	2021-03-05	B.1.429	Quest Diagnostics Incorporated	Centers for Disease Control and Prevention Division of Viral Diseases, Pathogen Discovery	Peter W. Cook, Dakota Howard, Dhwani Batra, Ben L. Rambo-Martin, S. H. Rosenthal, A. Gerasimova, R. M. Kagan, B. Anderson, M. Hua, Y. Liu, L.E. Bernstein, K.E. Livingston, A. Perez, I. A. Shlyakhter, R. V. Rolando, R. Owen, P. Tanpaiboon, F. Lacbawan, Clinton R. Paden, Suxiang Tong, Duncan MacCannell
hCoV-19/USA/TX-CDC-QDX22678943/2021	EPI_ISL_1297528	2021-03-05	B.1.429	Quest Diagnostics Incorporated	Centers for Disease Control and Prevention Division of Viral Diseases, Pathogen Discovery	Peter W. Cook, Dakota Howard, Dhwani Batra, Ben L. Rambo-Martin, S. H. Rosenthal, A. Gerasimova, R. M. Kagan, B. Anderson, M. Hua, Y. Liu, L.E. Bernstein, K.E. Livingston, A. Perez, I. A. Shlyakhter, R. V. Rolando, R. Owen, P. Tanpaiboon, F. Lacbawan, Clinton R. Paden, Suxiang Tong, Duncan MacCannell
hCoV-19/USA/NY-NYCPHL-001668/2020	EPI_ISL_823882	2020-12-08	B.1.429	DOHMH Corona	New York City Public Health Laboratory	Jade Wang, et al.
hCoV-19/USA/NY-NYCPHL-001773/2020	EPI_ISL_824319	2020-12-14	B.1.429	DOHMH Chelsea	New York City Public Health Laboratory	Jade Wang, et al.
hCoV-19/USA/CA-CSMC241/2020	EPI_ISL_824649	2020-12-26	B.1.429	Cedars-Sinai Medical Center, Department of Pathology & Laboratory Medicine, Molecular Pathology Laboratory	Cedars-Sinai Medical Center, Molecular Pathology Laboratory of Department of Pathology & Laboratory Medicine and Genomic Core	Wenjuan Zhang, Brian Davis, Stephanie Chen, Jorge Mario Sincuir Martinez, Jasmine T Plummer, Eric Vail
hCoV-19/USA/CA-CSMC247/2020	EPI_ISL_824655	2020-12-26	B.1.429	Cedars-Sinai Medical Center, Department of Pathology & Laboratory Medicine, Molecular Pathology Laboratory	Cedars-Sinai Medical Center, Molecular Pathology Laboratory of Department of Pathology & Laboratory Medicine and Genomic Core	Wenjuan Zhang, Brian Davis, Stephanie Chen, Jorge Mario Sincuir Martinez, Jasmine T Plummer, Eric Vail
hCoV-19/USA/CA-CSMC324/2020	EPI_ISL_824730	2020-12-19	B.1.429	Cedars-Sinai Medical Center, Department of Pathology & Laboratory Medicine, Molecular Pathology Laboratory	Cedars-Sinai Medical Center, Molecular Pathology Laboratory of Department of Pathology & Laboratory Medicine and Genomic Core	Wenjuan Zhang, Brian Davis, Stephanie Chen, Jorge Mario Sincuir Martinez, Jasmine T Plummer, Eric Vail
hCoV-19/USA/CA-CSMC329/2020	EPI_ISL_824734	2020-12-26	B.1.429	Cedars-Sinai Medical Center, Department of Pathology & Laboratory Medicine, Molecular Pathology Laboratory	Cedars-Sinai Medical Center, Molecular Pathology Laboratory of Department of Pathology & Laboratory Medicine and Genomic Core	Wenjuan Zhang, Brian Davis, Stephanie Chen, Jorge Mario Sincuir Martinez, Jasmine T Plummer, Eric Vail
hCoV-19/USA/FL-CDC-STM-000027394/2021	EPI_ISL_1297900	2021-03-02	B.1.429	Helix/Illumina	Centers for Disease Control and Prevention Division of Viral Diseases, Pathogen Discovery	Peter W. Cook, Dakota Howard, Dhwani Batra, Ben L. Rambo-Martin, Eileen de Feo, Jan Antico, Christine Tran, Matthew Tolentino, Shannon Wickline, Kim Gietzen, Brad Sickler, Jingtao Liu, Eric Allen, Phil Febbo, Summer Galloway, Nicole L. Washington, Simon White, Geraint Levan, Kelly Schiabor Barrett, Elizabeth Cirulli, Alexandre Bolze, Ary Ascencio, Charlotte Rivera-Garcia, Ryan Cho, Jason Nguyen, …
hCoV-19/USA/FL-CDC-STM-000027452/2021	EPI_ISL_1297924	2021-03-01	B.1.429	Helix/Illumina	Centers for Disease Control and Prevention Division of Viral Diseases, Pathogen Discovery	Peter W. Cook, Dakota Howard, Dhwani Batra, Ben L. Rambo-Martin, Eileen de Feo, Jan Antico, Christine Tran, Matthew Tolentino, Shannon Wickline, Kim Gietzen, Brad Sickler, Jingtao Liu, Eric Allen, Phil Febbo, Summer Galloway, Nicole L. Washington, Simon White, Geraint Levan, Kelly Schiabor Barrett, Elizabeth Cirulli, Alexandre Bolze, Ary Ascencio, Charlotte Rivera-Garcia, Ryan Cho, Jason Nguyen, …
hCoV-19/Japan/IC-0688/2021	EPI_ISL_825400	2021-01-10	B.1.429	Pathogen Genomics Center, National Institute of Infectious Diseases	Pathogen Genomics Center, National Institute of Infectious Diseases	Tsuyoshi Sekizuka, Kentaro Itokawa, Rina Tanaka, Masanori Hashino, Makoto Kuroda
hCoV-19/USA/CA-CDC-STM-000027958/2021	EPI_ISL_1298098	2021-03-01	B.1.429	Helix/Illumina	Centers for Disease Control and Prevention Division of Viral Diseases, Pathogen Discovery	Peter W. Cook, Dakota Howard, Dhwani Batra, Ben L. Rambo-Martin, Eileen de Feo, Jan Antico, Christine Tran, Matthew Tolentino, Shannon Wickline, Kim Gietzen, Brad Sickler, Jingtao Liu, Eric Allen, Phil Febbo, Summer Galloway, Nicole L. Washington, Simon White, Geraint Levan, Kelly Schiabor Barrett, Elizabeth Cirulli, Alexandre Bolze, Ary Ascencio, Charlotte Rivera-Garcia, Ryan Cho, Jason Nguyen, …
hCoV-19/USA/WI-UW-2792/2021	EPI_ISL_831571	2021-01-04	B.1.429	University of Wisconsin-Madison AIDS Vaccine Research Laboratories	University of Wisconsin-Madison AIDS Vaccine Research Laboratories	Gage Moreno, Katarina Braun, et al. AIDS Vaccine Research Laboratories
hCoV-19/USA/CA-LACPHL-AF00154/2021	EPI_ISL_833407	2021-01-07	B.1.429	Beverly Hospital	Los Angeles County Public Health Laboratories	P. Hemarajata et al.
hCoV-19/USA/CA-LACPHL-AF00162/2021	EPI_ISL_833415	2021-01-04	B.1.429	USC Clinical Lab	Los Angeles County Public Health Laboratories	P. Hemarajata et al.
hCoV-19/USA/CA-LACPHL-AF00171/2021	EPI_ISL_833418	2021-01-08	B.1.429	MD Laboratories	Los Angeles County Public Health Laboratories	P. Hemarajata et al.
hCoV-19/USA/CA-LACPHL-AF00174/2021	EPI_ISL_833421	2021-01-07	B.1.429	MD Laboratories	Los Angeles County Public Health Laboratories	P. Hemarajata et al.
hCoV-19/USA/CA-CDPH-UC581/2020	EPI_ISL_847760	2020-12-29	B.1.429	California Department of Public Health	Chiu Laboratory, University of California, San Francisco	Charles Chiu, Xianding (Wayne) Deng, Candace Wang, Brian Bushnell, Scot Federman, Jill Hacker, Debra Wadford
hCoV-19/USA/WA-S3353/2020	EPI_ISL_849460	2020-12-09	B.1.429	Washington State Department of Health	Seattle Flu Study	Deborah A. Nickerson, Chris D. Frazar, Jover Lee, Benjamin Pelle, Matthew Richardson, Amanda Adler, Elisabeth Brandstetter, Peter D. Han, Kairsten Fay, Misja Ilcisin, Kirsten Lacombe, Thomas R. Sibley, Melissa Truong, Caitlin R. Wolf, Romesh Gautom, Geoff Melly, Brian Hiatt, Philip Dykema, Scott Lindquist, Michael Boeckh, Janet A. Englund, Michael Famulare, Barry R. Lutz, Mark J. Rieder, Lea M. S…
hCoV-19/USA/WA-S3355/2020	EPI_ISL_849524	2020-12-09	B.1.429	Washington State Department of Health	Seattle Flu Study	Deborah A. Nickerson, Chris D. Frazar, Jover Lee, Benjamin Pelle, Matthew Richardson, Amanda Adler, Elisabeth Brandstetter, Peter D. Han, Kairsten Fay, Misja Ilcisin, Kirsten Lacombe, Thomas R. Sibley, Melissa Truong, Caitlin R. Wolf, Romesh Gautom, Geoff Melly, Brian Hiatt, Philip Dykema, Scott Lindquist, Michael Boeckh, Janet A. Englund, Michael Famulare, Barry R. Lutz, Mark J. Rieder, Lea M. S…
hCoV-19/USA/CA-CDC-STM-A100385/2021	EPI_ISL_850704	2021-01-07	B.1.429	Helix / Illumina	Genomics and Discovery, Respiratory Viruses Branch, Division of Viral Diseases, Centers for Disease Control and Prevention	Peter W. Cook, Dhwani Batra, Ben L. Rambo-Martin Eileen de Feo, Jan Antico, Christine Tran, Matthew Tolentino, Shannon Wickline, Kim Gietzen, Brad Sickler, Jingtao Liu, Eric Allen, Phil Febbo, Summer Galloway, Nicole L. Washington, Simon White, Geraint Levan, Kelly Schiabor Barrett, Elizabeth Cirulli, Alexandre Bolze, Ary Ascencio, Charlotte Rivera-Garcia, Ryan Cho, Jason Nguyen, Sherry Wang, Jim…
hCoV-19/USA/CA-CDC-STM-A100242/2021	EPI_ISL_850781	2021-01-05	B.1.429	Helix / Illumina	Genomics and Discovery, Respiratory Viruses Branch, Division of Viral Diseases, Centers for Disease Control and Prevention	Peter W. Cook, Dhwani Batra, Ben L. Rambo-Martin Eileen de Feo, Jan Antico, Christine Tran, Matthew Tolentino, Shannon Wickline, Kim Gietzen, Brad Sickler, Jingtao Liu, Eric Allen, Phil Febbo, Summer Galloway, Nicole L. Washington, Simon White, Geraint Levan, Kelly Schiabor Barrett, Elizabeth Cirulli, Alexandre Bolze, Ary Ascencio, Charlotte Rivera-Garcia, Ryan Cho, Jason Nguyen, Sherry Wang, Jim…
hCoV-19/USA/CA-CZB-18520/2021	EPI_ISL_955491	2021-01-06	B.1.429	Orange County Public Health Lab	Chan-Zuckerberg Biohub	CZB Cliahub Consortium
hCoV-19/USA/CA-QDX-3074/2021	EPI_ISL_854836	2021-01-08	B.1.429	Quest Diagnostics	Quest Diagnostics	Rosenthal,S.H., Gerasimova,A., Kagan,R.M., Anderson, B., Hua, M., Liu Y., Bernstein, L.E., Livingston, K.E., Perez, A., Shalhout, D.F., Shlyakhter, I.A., Owen, R., Tanpaiboon, P., Lacbawan, F.
hCoV-19/USA/CA-QDX-3085/2021	EPI_ISL_855015	2021-01-07	B.1.429	Quest Diagnostics	Quest Diagnostics	Rosenthal,S.H., Gerasimova,A., Kagan,R.M., Anderson, B., Hua, M., Liu Y., Bernstein, L.E., Livingston, K.E., Perez, A., Shalhout, D.F., Shlyakhter, I.A., Owen, R., Tanpaiboon, P., Lacbawan, F.
hCoV-19/Japan/IC-0731/2021	EPI_ISL_860108	2021-01-18	B.1.429	Pathogen Genomics Center, National Institute of Infectious Diseases	Pathogen Genomics Center, National Institute of Infectious Diseases	Tsuyoshi Sekizuka, Kentaro Itokawa, Rina Tanaka, Masanori Hashino, Makoto Kuroda
hCoV-19/USA/OR-OHSU-5822/2020	EPI_ISL_861939	2020-11-24	B.1.429	OHSU Lab Services Molecular Microbiology Lab	Oregon SARS-CoV-2 Genome Sequencing Center	Brendan L. O'Connell, Sally Grindstaff, Kayla Carter, Ruth V. Nichols, Alec J. Hirsch, Donna Hansel, Guang Fan, Xuan Qin, Daniel N. Streblow, William B. Messer, Andrew C. Adey, Benjamin N. Bimber, Brian J. O’Roak
hCoV-19/England/MILK-1028272/2021	EPI_ISL_873881	2021-01-12	B.1.429	Lighthouse Lab in Milton Keynes	Wellcome Sanger Institute for the COVID-19 Genomics UK (COG-UK) Consortium	The Lighthouse Lab in Milton Keynes and Alex Alderton, Roberto Amato, Sonia Goncalves, Ewan Harrison, David K. Jackson, Ian Johnston, Dominic Kwiatkowski, Cordelia Langford, John Sillitoe on behalf of the Wellcome Sanger Institute COVID-19 Surveillance Team
hCoV-19/USA/CA-QDX-3751/2021	EPI_ISL_877068	2021-01-15	B.1.429	Quest Diagnostics	Quest Diagnostics	Rosenthal,S.H., Gerasimova,A., Kagan,R.M., Anderson, B., Hua, M., Liu Y., Bernstein, L.E., Livingston, K.E., Perez, A., Shalhout, D.F., Shlyakhter, I.A., Owen, R., Tanpaiboon, P., Lacbawan, F.
hCoV-19/USA/CA-ALSR-6083/2021	EPI_ISL_880133	2021-01-07	B.1.429	Sharp HealthCare Laboratory	Andersen lab at Scripps Research	SEARCH Alliance San Diego with Aaron Harding, Jacquelyn Berumen, Cathy Woerle, Liam McGinnis, Art Mendoza, Omid Bakhtar
hCoV-19/USA/CA-ALSR-6204/2021	EPI_ISL_880271	2021-01-06	B.1.429	Scripps Medical Laboratory	Andersen lab at Scripps Research	SEARCH Alliance San Diego with Michael Quigley, Ellen Stefanski, Ian Mchardy
hCoV-19/USA/CA-LACPHL-AF00231/2021	EPI_ISL_882996	2021-01-09	B.1.429	MD Laboratories	Los Angeles County Public Health Laboratories	P. Hemarajata et al.
hCoV-19/USA/CA-CDC-STM-0000025-B01/2021	EPI_ISL_884746	2021-01-11	B.1.429	Respiratory Viruses Branch, Centers for Disease Control and Prevention	Respiratory Viruses Branch, Centers for Disease Control and Prevention	Cook,P.W., Batra,D., Rambo-Martin,B.L., de Feo,E., Antico,J., Tran,C., Tolentino,M., Wickline,S., Gietzen,K., Sickler,B., Liu,J., Allen,E., Febbo,P., Galloway,S., Washington,N.L., White,S., Levan,G., Barret,K.S., Cirulli,E., Bolze,A., Ascencio,A., Rivera-Garcia,C., Cho,R., Nguyen,J., Wang,S., Ramirez,J., Cassens,T., Sandoval,E., Isaksson,M., Lee,W., Becker,D., Laurent,M., Lu,J., Paden,C.R., Tong,…
hCoV-19/USA/CA-CZB-17222/2020	EPI_ISL_885070	2020-12-22	B.1.429	Orange County Public Health Lab	Chan-Zuckerberg Biohub	CZB Cliahub Consortium
hCoV-19/USA/CA-CZB-17277/2020	EPI_ISL_885122	2020-12-28	B.1.429	Orange County Public Health Lab	Chan-Zuckerberg Biohub	CZB Cliahub Consortium
hCoV-19/USA/CA-CZB-17278/2020	EPI_ISL_885123	2020-12-28	B.1.429	Orange County Public Health Lab	Chan-Zuckerberg Biohub	CZB Cliahub Consortium
hCoV-19/USA/CA-CZB-17280/2020	EPI_ISL_885124	2020-12-28	B.1.429	Orange County Public Health Lab	Chan-Zuckerberg Biohub	CZB Cliahub Consortium
hCoV-19/USA/CA-CZB-17281/2020	EPI_ISL_885125	2020-12-28	B.1.429	Orange County Public Health Lab	Chan-Zuckerberg Biohub	CZB Cliahub Consortium
hCoV-19/USA/CA-CZB-17282/2020	EPI_ISL_885126	2020-12-28	B.1.429	Orange County Public Health Lab	Chan-Zuckerberg Biohub	CZB Cliahub Consortium
hCoV-19/USA/CA-CDC-LC0005348/2021	EPI_ISL_886348	2021-01-08	B.1.429	Labcorp	Genomics and Discovery, Respiratory Viruses Branch, Division of Viral Diseases, Centers for Disease Control and Prevention	Peter W. Cook,Dhwani Batra,Ben L. Rambo-Martin,Summer Galloway,Brian Krueger,Minoo Agarwal,Eyad Almasri,Debbie Boles,Ayla Burns,Nuthawin Charoensri,Oren Cohen,Susan Countryman,Mary Ann Cristobal,Bobbi Croy,Suzanne Dale,Hrushikesh Deshmukh,Amanda Douglas,Vincent Drouillon,Marcia Eisenberg,Howard Engler,Rama Ghatti,Prashant Gupta,Susan Hicks,Jake Humphrey,Lax Iyer,Manoj Jain,Mohan Kolli,Tim Kuphal,…
hCoV-19/USA/CA-CDC-LC0005175/2021	EPI_ISL_886865	2021-01-05	B.1.429	Labcorp	Genomics and Discovery, Respiratory Viruses Branch, Division of Viral Diseases, Centers for Disease Control and Prevention	Peter W. Cook,Dhwani Batra,Ben L. Rambo-Martin,Summer Galloway,Brian Krueger,Minoo Agarwal,Eyad Almasri,Debbie Boles,Ayla Burns,Nuthawin Charoensri,Oren Cohen,Susan Countryman,Mary Ann Cristobal,Bobbi Croy,Suzanne Dale,Hrushikesh Deshmukh,Amanda Douglas,Vincent Drouillon,Marcia Eisenberg,Howard Engler,Rama Ghatti,Prashant Gupta,Susan Hicks,Jake Humphrey,Lax Iyer,Manoj Jain,Mohan Kolli,Tim Kuphal,…
hCoV-19/USA/CA-CDC-LC00002310/2020	EPI_ISL_888583	2020-12-31	B.1.429	Labcorp	Genomics and Discovery, Respiratory Viruses Branch, Division of Viral Diseases, Centers for Disease Control and Prevention	Peter W. Cook,Dhwani Batra,Ben L. Rambo-Martin,Summer Galloway,Brian Krueger,Minoo Agarwal,Eyad Almasri,Debbie Boles,Ayla Burns,Nuthawin Charoensri,Oren Cohen,Susan Countryman,Mary Ann Cristobal,Bobbi Croy,Suzanne Dale,Hrushikesh Deshmukh,Amanda Douglas,Vincent Drouillon,Marcia Eisenberg,Howard Engler,Rama Ghatti,Prashant Gupta,Susan Hicks,Jake Humphrey,Lax Iyer,Manoj Jain,Mohan Kolli,Tim Kuphal,…
hCoV-19/USA/WA-S3690/2021	EPI_ISL_891116	2021-01-09	B.1.429	Altius Institute for Biomedical Sciences	Seattle Flu Study	Deborah A. Nickerson, Chris D. Frazar, Jover Lee, Benjamin Pelle, Erica Ryke, Matthew Richardson, Amanda Adler, Elisabeth Brandstetter, Peter D. Han, Kairsten Fay, Misja Ilcisin, Kirsten Lacombe, Thomas R. Sibley, Melissa Truong, Caitlin R. Wolf, Ryan Alexander, Daniel Bates, Rebecca Bruders, Stephanie DeBaun, Clem Green, Muhammad Halimun, Kneshay Harper, Matt Hartman, Andrew Meuser, Alex Nguyen,…
hCoV-19/USA/CA-LACPHL-AF00239/2021	EPI_ISL_892260	2021-01-11	B.1.429	MD Laboratories	Los Angeles County Public Health Laboratories	P. Hemarajata et al.
hCoV-19/USA/WA-S3752/2020	EPI_ISL_903038	2020-12-27	B.1.429	Seattle Flu Study	Seattle Flu Study	Deborah A. Nickerson, Chris D. Frazar, Jover Lee, Benjamin Pelle, Erica Ryke, Matthew Richardson, Amanda Adler, Elisabeth Brandstetter, Peter D. Han, Kairsten Fay, Misja Ilcisin, Kirsten Lacombe, Thomas R. Sibley, Melissa Truong, Caitlin R. Wolf, Karen Cowgill, Stephanie Schrag, Jeff Duchin, Michael Boeckh, Janet A. Englund, Michael Famulare, Barry R. Lutz, Mark J. Rieder, Lea M. Starita, Matthew…
hCoV-19/USA/WA-S3853/2021	EPI_ISL_903139	2021-01-04	B.1.429	Washington State Department of Health	Seattle Flu Study	Deborah A. Nickerson, Chris D. Frazar, Jover Lee, Benjamin Pelle, Erica Ryke, Matthew Richardson, Amanda Adler, Elisabeth Brandstetter, Peter D. Han, Kairsten Fay, Misja Ilcisin, Kirsten Lacombe, Thomas R. Sibley, Melissa Truong, Caitlin R. Wolf, Romesh Gautom, Geoff Melly, Brian Hiatt, Philip Dykema, Scott Lindquist, Michael Boeckh, Janet A. Englund, Michael Famulare, Barry R. Lutz, Mark J. Ried…
hCoV-19/USA/WA-S3882/2021	EPI_ISL_903168	2021-01-04	B.1.429	Washington State Department of Health	Seattle Flu Study	Deborah A. Nickerson, Chris D. Frazar, Jover Lee, Benjamin Pelle, Erica Ryke, Matthew Richardson, Amanda Adler, Elisabeth Brandstetter, Peter D. Han, Kairsten Fay, Misja Ilcisin, Kirsten Lacombe, Thomas R. Sibley, Melissa Truong, Caitlin R. Wolf, Romesh Gautom, Geoff Melly, Brian Hiatt, Philip Dykema, Scott Lindquist, Michael Boeckh, Janet A. Englund, Michael Famulare, Barry R. Lutz, Mark J. Ried…
hCoV-19/USA/WA-S3910/2021	EPI_ISL_903196	2021-01-07	B.1.429	Seattle Flu Study	Seattle Flu Study	Deborah A. Nickerson, Chris D. Frazar, Jover Lee, Benjamin Pelle, Erica Ryke, Matthew Richardson, Amanda Adler, Elisabeth Brandstetter, Peter D. Han, Kairsten Fay, Misja Ilcisin, Kirsten Lacombe, Thomas R. Sibley, Melissa Truong, Caitlin R. Wolf, Karen Cowgill, Stephanie Schrag, Jeff Duchin, Michael Boeckh, Janet A. Englund, Michael Famulare, Barry R. Lutz, Mark J. Rieder, Lea M. Starita, Matthew…
hCoV-19/USA/CA-QDX-4103/2021	EPI_ISL_903483	2021-01-07	B.1.429	Quest Diagnostics	Quest Diagnostics	Rosenthal,S.H., Gerasimova,A., Kagan,R.M., Anderson, B., Hua, M., Liu Y., Bernstein, L.E., Livingston, K.E., Perez, A., Shalhout, D.F., Shlyakhter, I.A., Owen, R., Tanpaiboon, P., Lacbawan, F.
hCoV-19/USA/CA-LACPHL-AF00259/2021	EPI_ISL_905768	2021-01-09	B.1.429	MD Laboratories	Los Angeles County Public Health Laboratories	P. Hemarajata et al.
hCoV-19/USA/CA-LACPHL-AF00261/2021	EPI_ISL_905770	2021-01-10	B.1.429	MD Laboratories	Los Angeles County Public Health Laboratories	P. Hemarajata et al.
hCoV-19/USA/CA-LACPHL-AF00264/2021	EPI_ISL_905772	2021-01-10	B.1.429	MD Laboratories	Los Angeles County Public Health Laboratories	P. Hemarajata et al.
hCoV-19/USA/CA-LACPHL-AF00275/2021	EPI_ISL_905783	2021-01-18	B.1.429	UCLA Clinical Micro Lab	Los Angeles County Public Health Laboratories	P. Hemarajata et al.
hCoV-19/USA/WA-OHSU-9371/2021	EPI_ISL_906034	2021-01-07	B.1.429	OHSU Lab Services Molecular Microbiology Lab	Oregon SARS-CoV-2 Genome Sequencing Center	Brendan L. O'Connell, Sally Grindstaff, Kayla Carter, Ruth V. Nichols, Alec J. Hirsch, Donna Hansel, Guang Fan, Xuan, Qin, Daniel N. Streblow, William B. Messer, Andrew C. Adey, Benjamin N. Bimber, Brian J. O’Roak
hCoV-19/USA/CA-QDX-3836/2021	EPI_ISL_906317	2021-01-09	B.1.429	Quest Diagnostics	Quest Diagnostics	Rosenthal,S.H., Gerasimova,A., Kagan,R.M., Anderson, B., Hua, M., Liu Y., Bernstein, L.E., Livingston, K.E., Perez, A., Shalhout, D.F., Shlyakhter, I.A., Owen, R., Tanpaiboon, P., Lacbawan, F.
hCoV-19/USA/CA-QDX-3839/2021	EPI_ISL_906319	2021-01-08	B.1.429	Quest Diagnostics	Quest Diagnostics	Rosenthal,S.H., Gerasimova,A., Kagan,R.M., Anderson, B., Hua, M., Liu Y., Bernstein, L.E., Livingston, K.E., Perez, A., Shalhout, D.F., Shlyakhter, I.A., Owen, R., Tanpaiboon, P., Lacbawan, F.
hCoV-19/USA/CA-QDX-3903/2021	EPI_ISL_906364	2021-01-08	B.1.429	Quest Diagnostics	Quest Diagnostics	Rosenthal,S.H., Gerasimova,A., Kagan,R.M., Anderson, B., Hua, M., Liu Y., Bernstein, L.E., Livingston, K.E., Perez, A., Shalhout, D.F., Shlyakhter, I.A., Owen, R., Tanpaiboon, P., Lacbawan, F.
hCoV-19/USA/CA-QDX-3637/2021	EPI_ISL_906979	2021-01-09	B.1.429	Infectious Diseases, Quest Diagnostics	Infectious Diseases, Quest Diagnostics	Rosenthal,S.H., Gerasimova,A., Kagan,R.M., Anderson,B., Bernstein,L.E., Livingston,K.E., Hua,M., Liu,Y., Shalhout,D.F., Owen,R., Lacbawan,F.
hCoV-19/USA/CA-QDX-3670/2021	EPI_ISL_907007	2021-01-08	B.1.429	Infectious Diseases, Quest Diagnostics	Infectious Diseases, Quest Diagnostics	Rosenthal,S.H., Gerasimova,A., Kagan,R.M., Anderson,B., Bernstein,L.E., Livingston,K.E., Hua,M., Liu,Y., Shalhout,D.F., Owen,R., Lacbawan,F.
hCoV-19/USA/CA-QDX-3726/2021	EPI_ISL_907052	2021-01-09	B.1.429	Infectious Diseases, Quest Diagnostics	Infectious Diseases, Quest Diagnostics	Rosenthal,S.H., Gerasimova,A., Kagan,R.M., Anderson,B., Bernstein,L.E., Livingston,K.E., Hua,M., Liu,Y., Shalhout,D.F., Owen,R., Lacbawan,F.
hCoV-19/USA/WA-S4021/2021	EPI_ISL_912067	2021-01-09	B.1.429	Washington State Department of Health	Seattle Flu Study	Deborah A. Nickerson, Chris D. Frazar, Jover Lee, Benjamin Pelle, Erica Ryke, Matthew Richardson, Amanda Adler, Elisabeth Brandstetter, Peter D. Han, Kairsten Fay, Misja Ilcisin, Kirsten Lacombe, Thomas R. Sibley, Melissa Truong, Caitlin R. Wolf, Romesh Gautom, Geoff Melly, Brian Hiatt, Philip Dykema, Scott Lindquist, Michael Boeckh, Janet A. Englund, Michael Famulare, Barry R. Lutz, Mark J. Ried…
hCoV-19/USA/MI-UM-10037779403/2021	EPI_ISL_913125	2021-01-11	B.1.429	University of Michigan Clinical Microbiology Laboratory	Lauring Lab, University of Michigan, Department of Microbiology and Immunology	Valesano
hCoV-19/USA/CA-QDX-4351/2021	EPI_ISL_914898	2021-01-14	B.1.429	Quest Diagnostics	Quest Diagnostics	Rosenthal,S.H., Gerasimova,A., Kagan,R.M., Anderson, B., Hua, M., Liu Y., Bernstein, L.E., Livingston, K.E., Perez, A., Shalhout, D.F., Shlyakhter, I.A., Owen, R., Tanpaiboon, P., Lacbawan, F.
hCoV-19/USA/CA-QDX-4367/2021	EPI_ISL_914913	2021-01-12	B.1.429	Quest Diagnostics	Quest Diagnostics	Rosenthal,S.H., Gerasimova,A., Kagan,R.M., Anderson, B., Hua, M., Liu Y., Bernstein, L.E., Livingston, K.E., Perez, A., Shalhout, D.F., Shlyakhter, I.A., Owen, R., Tanpaiboon, P., Lacbawan, F.
hCoV-19/USA/CA-QDX-4396/2021	EPI_ISL_914941	2021-01-14	B.1.429	Quest Diagnostics	Quest Diagnostics	Rosenthal,S.H., Gerasimova,A., Kagan,R.M., Anderson, B., Hua, M., Liu Y., Bernstein, L.E., Livingston, K.E., Perez, A., Shalhout, D.F., Shlyakhter, I.A., Owen, R., Tanpaiboon, P., Lacbawan, F.
hCoV-19/USA/CA-QDX-4401/2021	EPI_ISL_914944	2021-01-15	B.1.429	Quest Diagnostics	Quest Diagnostics	Rosenthal,S.H., Gerasimova,A., Kagan,R.M., Anderson, B., Hua, M., Liu Y., Bernstein, L.E., Livingston, K.E., Perez, A., Shalhout, D.F., Shlyakhter, I.A., Owen, R., Tanpaiboon, P., Lacbawan, F.
hCoV-19/USA/CA-QDX-4171/2021	EPI_ISL_915198	2021-01-10	B.1.429	Quest Diagnostics	Quest Diagnostics	Rosenthal,S.H., Gerasimova,A., Kagan,R.M., Anderson, B., Hua, M., Liu Y., Bernstein, L.E., Livingston, K.E., Perez, A., Shalhout, D.F., Shlyakhter, I.A., Owen, R., Tanpaiboon, P., Lacbawan, F.
hCoV-19/USA/CA-QDX-4213/2021	EPI_ISL_915228	2021-01-15	B.1.429	Quest Diagnostics	Quest Diagnostics	Rosenthal,S.H., Gerasimova,A., Kagan,R.M., Anderson, B., Hua, M., Liu Y., Bernstein, L.E., Livingston, K.E., Perez, A., Shalhout, D.F., Shlyakhter, I.A., Owen, R., Tanpaiboon, P., Lacbawan, F.
hCoV-19/USA/CA-QDX-4241/2021	EPI_ISL_915244	2021-01-13	B.1.429	Quest Diagnostics	Quest Diagnostics	Rosenthal,S.H., Gerasimova,A., Kagan,R.M., Anderson, B., Hua, M., Liu Y., Bernstein, L.E., Livingston, K.E., Perez, A., Shalhout, D.F., Shlyakhter, I.A., Owen, R., Tanpaiboon, P., Lacbawan, F.
hCoV-19/USA/CA-QDX-4269/2021	EPI_ISL_915264	2021-01-15	B.1.429	Quest Diagnostics	Quest Diagnostics	Rosenthal,S.H., Gerasimova,A., Kagan,R.M., Anderson, B., Hua, M., Liu Y., Bernstein, L.E., Livingston, K.E., Perez, A., Shalhout, D.F., Shlyakhter, I.A., Owen, R., Tanpaiboon, P., Lacbawan, F.
hCoV-19/USA/CA-QDX-4280/2021	EPI_ISL_915275	2021-01-13	B.1.429	Quest Diagnostics	Quest Diagnostics	Rosenthal,S.H., Gerasimova,A., Kagan,R.M., Anderson, B., Hua, M., Liu Y., Bernstein, L.E., Livingston, K.E., Perez, A., Shalhout, D.F., Shlyakhter, I.A., Owen, R., Tanpaiboon, P., Lacbawan, F.
hCoV-19/USA/CA-QDX-4326/2021	EPI_ISL_915305	2021-01-14	B.1.429	Quest Diagnostics	Quest Diagnostics	Rosenthal,S.H., Gerasimova,A., Kagan,R.M., Anderson, B., Hua, M., Liu Y., Bernstein, L.E., Livingston, K.E., Perez, A., Shalhout, D.F., Shlyakhter, I.A., Owen, R., Tanpaiboon, P., Lacbawan, F.
hCoV-19/USA/IL-QDX-4207/2021	EPI_ISL_915315	2021-01-14	B.1.429	Quest Diagnostics	Quest Diagnostics	Rosenthal,S.H., Gerasimova,A., Kagan,R.M., Anderson, B., Hua, M., Liu Y., Bernstein, L.E., Livingston, K.E., Perez, A., Shalhout, D.F., Shlyakhter, I.A., Owen, R., Tanpaiboon, P., Lacbawan, F.
hCoV-19/USA/MO-QDX-4228/2021	EPI_ISL_915330	2021-01-15	B.1.429	Quest Diagnostics	Quest Diagnostics	Rosenthal,S.H., Gerasimova,A., Kagan,R.M., Anderson, B., Hua, M., Liu Y., Bernstein, L.E., Livingston, K.E., Perez, A., Shalhout, D.F., Shlyakhter, I.A., Owen, R., Tanpaiboon, P., Lacbawan, F.
hCoV-19/USA/CA-LACPHL-AF00297/2021	EPI_ISL_917941	2021-01-06	B.1.429	Los Angeles County Public Health Laboratories	Los Angeles County Public Health Laboratories	P. Hemarajata et al.
hCoV-19/USA/UT-UPHL-2102066306/2021	EPI_ISL_931576	2021-01-04	B.1.429	Utah Public Health Laboratory	Utah Public Health Laboratory	Erin L. Young, Kelly F. Oakeson, Tara Gallagher
hCoV-19/USA/CO-CDPHE-2100538008/2021	EPI_ISL_1300116	2021-03-03	B.1.429	Colorado Department of Public Health and Environment	Colorado Department of Public Health and Environment	Laura Bankers, Molly C. Hetherington-Rauth, Diana Ir, Shannon Ely, Shannon R. Matzinger, Sarah Elizabeth Totten, Emily A. Travanty
hCoV-19/USA/CO-CDPHE-2100564140/2021	EPI_ISL_1300170	2021-03-08	B.1.429	Colorado Department of Public Health and Environment	Colorado Department of Public Health and Environment	Laura Bankers, Molly C. Hetherington-Rauth, Diana Ir, Shannon Ely, Shannon R. Matzinger, Sarah Elizabeth Totten, Emily A. Travanty
hCoV-19/USA/CA-LACPHL-AF00316/2021	EPI_ISL_939610	2021-01-22	B.1.429	Los Angeles County Public Health Laboratories	Los Angeles County Public Health Laboratories	P. Hemarajata et al.
hCoV-19/USA/UT-UPHL-2101227198/2021	EPI_ISL_943962	2021-01-11	B.1.429	Utah Public Health Laboratory	Utah Public Health Laboratory	Erin L. Young, Kelly F. Oakeson, Tara Gallagher
hCoV-19/USA/UT-UPHL-2103083125/2021	EPI_ISL_1300558	2021-02-22	B.1.429	Utah Public Health Laboratory	Utah Public Health Laboratory	Erin L. Young, Kelly F. Oakeson, Tara Gallagher
hCoV-19/USA/UT-UPHL-2103674195/2021	EPI_ISL_1300562	2021-02-20	B.1.429	Utah Public Health Laboratory	Utah Public Health Laboratory	Erin L. Young, Kelly F. Oakeson, Tara Gallagher
hCoV-19/USA/UT-UPHL-2103266557/2021	EPI_ISL_1300568	2021-02-19	B.1.429	Utah Public Health Laboratory	Utah Public Health Laboratory	Erin L. Young, Kelly F. Oakeson, Tara Gallagher
hCoV-19/USA/CA-LACPHL-AF00599/2021	EPI_ISL_1303406	2021-02-28	B.1.429	Pomona Valley Hospital Medical Center	Los Angeles County Public Health Laboratories	P. Hemarajata et al.
hCoV-19/USA/CA-LACPHL-AF00611/2021	EPI_ISL_1303417	2021-02-22	B.1.429	MD Laboratories	Los Angeles County Public Health Laboratories	P. Hemarajata et al.
hCoV-19/USA/CA-LACPHL-AF00629/2021	EPI_ISL_1303439	2021-02-15	B.1.429	Martin Luther King Jr. Community Hospital	Los Angeles County Public Health Laboratories	P. Hemarajata et al.
hCoV-19/USA/CA-LACPHL-AF00639/2021	EPI_ISL_1303448	2021-02-26	B.1.429	USC Clinical Lab	Los Angeles County Public Health Laboratories	P. Hemarajata et al.
hCoV-19/USA/CA-LACPHL-AF00652/2021	EPI_ISL_1303461	2021-03-03	B.1.429	UCLA Clinical Micro Lab	Los Angeles County Public Health Laboratories	P. Hemarajata et al.
hCoV-19/USA/TX-HMH-MCoV-29778/2021	EPI_ISL_1304334	2021-03-01	B.1.429	Houston Methodist Hospital	Houston Methodist Hospital	S. Wesley Long, Randall J. Olsen, Paul A. Christensen, Sishir Subedi, Robert Olson, James J. Davis, Matthew Ojeda Saavedra, Prasanti Yerramilli, Layne Pruitt, Kristina Reppond, Madison N. Shyer, Jessica Cambric, Ilya J. Finkelstein, Jimmy Gollihar, and James M. Musser
hCoV-19/USA/TX-HMH-MCoV-29957/2021	EPI_ISL_1304511	2021-01-24	B.1.429	Houston Methodist Hospital	Houston Methodist Hospital	S. Wesley Long, Randall J. Olsen, Paul A. Christensen, Sishir Subedi, Robert Olson, James J. Davis, Matthew Ojeda Saavedra, Prasanti Yerramilli, Layne Pruitt, Kristina Reppond, Madison N. Shyer, Jessica Cambric, Ilya J. Finkelstein, Jimmy Gollihar, and James M. Musser
hCoV-19/USA/TX-HMH-MCoV-30350/2020	EPI_ISL_1304903	2020-12-20	B.1.429	Houston Methodist Hospital	Houston Methodist Hospital	S. Wesley Long, Randall J. Olsen, Paul A. Christensen, Sishir Subedi, Robert Olson, James J. Davis, Matthew Ojeda Saavedra, Prasanti Yerramilli, Layne Pruitt, Kristina Reppond, Madison N. Shyer, Jessica Cambric, Ilya J. Finkelstein, Jimmy Gollihar, and James M. Musser
hCoV-19/USA/VA-CDC-LC0018897/2021	EPI_ISL_1160249	2021-02-12	B.1.429	Laboratory Corporation of America	Respiratory Viruses Branch, Division of Viral Diseases, Centers for Disease Control and Prevention	Peter W. Cook, Dakota Howard, Dhwani Batra, Ben L. Rambo-Martin, Minoo Agarwal, Eyad Almasri Debbie Boles, Ayla Burns, Nuthawin Charoensri, Oren Cohen, Susan Countryman, Mary Ann Cristobal, Bobbi Croy, Suzanne Dale, Hrushikesh Deshmukh, Amanda Douglas, Vincent Drouillon, Marcia Eisenberg, Howard Engler, Rama Ghatti, Prashant Gupta, Susan Hicks, Jake Humphrey, Lax Iyer, Manoj Jain, Mohan Kolli, Br…
hCoV-19/USA/AZ-CDC-LC0018739/2021	EPI_ISL_1160904	2021-02-14	B.1.429	Laboratory Corporation of America	Respiratory Viruses Branch, Division of Viral Diseases, Centers for Disease Control and Prevention	Peter W. Cook, Dakota Howard, Dhwani Batra, Ben L. Rambo-Martin, Minoo Agarwal, Eyad Almasri Debbie Boles, Ayla Burns, Nuthawin Charoensri, Oren Cohen, Susan Countryman, Mary Ann Cristobal, Bobbi Croy, Suzanne Dale, Hrushikesh Deshmukh, Amanda Douglas, Vincent Drouillon, Marcia Eisenberg, Howard Engler, Rama Ghatti, Prashant Gupta, Susan Hicks, Jake Humphrey, Lax Iyer, Manoj Jain, Mohan Kolli, Br…
hCoV-19/USA/AZ-CDC-LC0018740/2021	EPI_ISL_1161305	2021-02-14	B.1.429	Laboratory Corporation of America	Respiratory Viruses Branch, Division of Viral Diseases, Centers for Disease Control and Prevention	Peter W. Cook, Dakota Howard, Dhwani Batra, Ben L. Rambo-Martin, Minoo Agarwal, Eyad Almasri Debbie Boles, Ayla Burns, Nuthawin Charoensri, Oren Cohen, Susan Countryman, Mary Ann Cristobal, Bobbi Croy, Suzanne Dale, Hrushikesh Deshmukh, Amanda Douglas, Vincent Drouillon, Marcia Eisenberg, Howard Engler, Rama Ghatti, Prashant Gupta, Susan Hicks, Jake Humphrey, Lax Iyer, Manoj Jain, Mohan Kolli, Br…
hCoV-19/USA/AZ-CDC-LC0014495/2021	EPI_ISL_1161573	2021-02-09	B.1.429	Laboratory Corporation of America	Respiratory Viruses Branch, Division of Viral Diseases, Centers for Disease Control and Prevention	Peter W. Cook, Dakota Howard, Dhwani Batra, Ben L. Rambo-Martin, Minoo Agarwal, Eyad Almasri Debbie Boles, Ayla Burns, Nuthawin Charoensri, Oren Cohen, Susan Countryman, Mary Ann Cristobal, Bobbi Croy, Suzanne Dale, Hrushikesh Deshmukh, Amanda Douglas, Vincent Drouillon, Marcia Eisenberg, Howard Engler, Rama Ghatti, Prashant Gupta, Susan Hicks, Jake Humphrey, Lax Iyer, Manoj Jain, Mohan Kolli, Br…
hCoV-19/USA/CA-CDC-LC0016868/2021	EPI_ISL_1161603	2021-02-10	B.1.429	Laboratory Corporation of America	Respiratory Viruses Branch, Division of Viral Diseases, Centers for Disease Control and Prevention	Peter W. Cook, Dakota Howard, Dhwani Batra, Ben L. Rambo-Martin, Minoo Agarwal, Eyad Almasri Debbie Boles, Ayla Burns, Nuthawin Charoensri, Oren Cohen, Susan Countryman, Mary Ann Cristobal, Bobbi Croy, Suzanne Dale, Hrushikesh Deshmukh, Amanda Douglas, Vincent Drouillon, Marcia Eisenberg, Howard Engler, Rama Ghatti, Prashant Gupta, Susan Hicks, Jake Humphrey, Lax Iyer, Manoj Jain, Mohan Kolli, Br…
hCoV-19/USA/CA-CZB-18460/2021	EPI_ISL_955441	2021-01-04	B.1.429	Orange County Public Health Lab	Chan-Zuckerberg Biohub	CZB Cliahub Consortium
hCoV-19/USA/CA-CZB-18519/2021	EPI_ISL_955490	2021-01-06	B.1.429	Orange County Public Health Lab	Chan-Zuckerberg Biohub	CZB Cliahub Consortium
hCoV-19/USA/CA-CZB-19390/2021	EPI_ISL_955772	2021-01-04	B.1.429	Humboldt County Public Health Laboratory	Chan-Zuckerberg Biohub	CZB Cliahub Consortium
hCoV-19/USA/CA-CZB-19391/2021	EPI_ISL_955773	2021-01-04	B.1.429	Humboldt County Public Health Laboratory	Chan-Zuckerberg Biohub	CZB Cliahub Consortium
hCoV-19/USA/MI-MDHHS-SC23271/2021	EPI_ISL_961531	2021-01-23	B.1.429	Michigan Department of Health and Human Services, Bureau of Laboratories	Michigan Department of Health and Human Services, Bureau of Laboratories	Blankenship HM, Riner D, Soehnlen MK
hCoV-19/USA/WA-S4291/2021	EPI_ISL_962384	2021-01-13	B.1.429	Washington State Department of Health	Seattle Flu Study	Deborah A. Nickerson, Chris D. Frazar, Jover Lee, Benjamin Pelle, Erica Ryke, Matthew Richardson, Amanda Adler, Elisabeth Brandstetter, Peter D. Han, Kairsten Fay, Misja Ilcisin, Kirsten Lacombe, Thomas R. Sibley, Melissa Truong, Caitlin R. Wolf, Romesh Gautom, Geoff Melly, Brian Hiatt, Philip Dykema, Scott Lindquist, Michael Boeckh, Janet A. Englund, Michael Famulare, Barry R. Lutz, Mark J. Ried…
hCoV-19/USA/WA-S4306/2021	EPI_ISL_962399	2021-01-16	B.1.429	Washington State Department of Health	Seattle Flu Study	Deborah A. Nickerson, Chris D. Frazar, Jover Lee, Benjamin Pelle, Erica Ryke, Matthew Richardson, Amanda Adler, Elisabeth Brandstetter, Peter D. Han, Kairsten Fay, Misja Ilcisin, Kirsten Lacombe, Thomas R. Sibley, Melissa Truong, Caitlin R. Wolf, Romesh Gautom, Geoff Melly, Brian Hiatt, Philip Dykema, Scott Lindquist, Michael Boeckh, Janet A. Englund, Michael Famulare, Barry R. Lutz, Mark J. Ried…
hCoV-19/USA/WA-S4308/2021	EPI_ISL_962401	2021-01-16	B.1.429	Washington State Department of Health	Seattle Flu Study	Deborah A. Nickerson, Chris D. Frazar, Jover Lee, Benjamin Pelle, Erica Ryke, Matthew Richardson, Amanda Adler, Elisabeth Brandstetter, Peter D. Han, Kairsten Fay, Misja Ilcisin, Kirsten Lacombe, Thomas R. Sibley, Melissa Truong, Caitlin R. Wolf, Romesh Gautom, Geoff Melly, Brian Hiatt, Philip Dykema, Scott Lindquist, Michael Boeckh, Janet A. Englund, Michael Famulare, Barry R. Lutz, Mark J. Ried…
hCoV-19/USA/WA-S4311/2021	EPI_ISL_962404	2021-01-18	B.1.429	Washington State Department of Health	Seattle Flu Study	Deborah A. Nickerson, Chris D. Frazar, Jover Lee, Benjamin Pelle, Erica Ryke, Matthew Richardson, Amanda Adler, Elisabeth Brandstetter, Peter D. Han, Kairsten Fay, Misja Ilcisin, Kirsten Lacombe, Thomas R. Sibley, Melissa Truong, Caitlin R. Wolf, Romesh Gautom, Geoff Melly, Brian Hiatt, Philip Dykema, Scott Lindquist, Michael Boeckh, Janet A. Englund, Michael Famulare, Barry R. Lutz, Mark J. Ried…
hCoV-19/USA/WA-S4317/2021	EPI_ISL_962410	2021-01-19	B.1.429	Washington State Department of Health	Seattle Flu Study	Deborah A. Nickerson, Chris D. Frazar, Jover Lee, Benjamin Pelle, Erica Ryke, Matthew Richardson, Amanda Adler, Elisabeth Brandstetter, Peter D. Han, Kairsten Fay, Misja Ilcisin, Kirsten Lacombe, Thomas R. Sibley, Melissa Truong, Caitlin R. Wolf, Romesh Gautom, Geoff Melly, Brian Hiatt, Philip Dykema, Scott Lindquist, Michael Boeckh, Janet A. Englund, Michael Famulare, Barry R. Lutz, Mark J. Ried…
hCoV-19/USA/WA-S4320/2021	EPI_ISL_962413	2021-01-19	B.1.429	Washington State Department of Health	Seattle Flu Study	Deborah A. Nickerson, Chris D. Frazar, Jover Lee, Benjamin Pelle, Erica Ryke, Matthew Richardson, Amanda Adler, Elisabeth Brandstetter, Peter D. Han, Kairsten Fay, Misja Ilcisin, Kirsten Lacombe, Thomas R. Sibley, Melissa Truong, Caitlin R. Wolf, Romesh Gautom, Geoff Melly, Brian Hiatt, Philip Dykema, Scott Lindquist, Michael Boeckh, Janet A. Englund, Michael Famulare, Barry R. Lutz, Mark J. Ried…
hCoV-19/USA/WA-S4328/2021	EPI_ISL_962421	2021-01-20	B.1.429	Washington State Department of Health	Seattle Flu Study	Deborah A. Nickerson, Chris D. Frazar, Jover Lee, Benjamin Pelle, Erica Ryke, Matthew Richardson, Amanda Adler, Elisabeth Brandstetter, Peter D. Han, Kairsten Fay, Misja Ilcisin, Kirsten Lacombe, Thomas R. Sibley, Melissa Truong, Caitlin R. Wolf, Romesh Gautom, Geoff Melly, Brian Hiatt, Philip Dykema, Scott Lindquist, Michael Boeckh, Janet A. Englund, Michael Famulare, Barry R. Lutz, Mark J. Ried…
hCoV-19/USA/WA-S4337/2021	EPI_ISL_962430	2021-01-21	B.1.429	Washington State Department of Health	Seattle Flu Study	Deborah A. Nickerson, Chris D. Frazar, Jover Lee, Benjamin Pelle, Erica Ryke, Matthew Richardson, Amanda Adler, Elisabeth Brandstetter, Peter D. Han, Kairsten Fay, Misja Ilcisin, Kirsten Lacombe, Thomas R. Sibley, Melissa Truong, Caitlin R. Wolf, Romesh Gautom, Geoff Melly, Brian Hiatt, Philip Dykema, Scott Lindquist, Michael Boeckh, Janet A. Englund, Michael Famulare, Barry R. Lutz, Mark J. Ried…
hCoV-19/USA/CA-ALSR-6311/2021	EPI_ISL_962641	2021-01-18	B.1.429	Scripps Medical Laboratory	Andersen lab at Scripps Research	SEARCH Alliance San Diego with Michael Quigley, Ellen Stefanski, Ian Mchardy
hCoV-19/USA/CA-ALSR-6327/2021	EPI_ISL_962652	2021-01-13	B.1.429	Sharp HealthCare Laboratory	Andersen lab at Scripps Research	SEARCH Alliance San Diego with Aaron Harding, Jacquelyn Berumen, Cathy Woerle, Liam McGinnis, Art Mendoza, Omid Bakhtar
hCoV-19/USA/CA-ALSR-6405/2021	EPI_ISL_962713	2021-01-16	B.1.429	Sharp HealthCare Laboratory	Andersen lab at Scripps Research	SEARCH Alliance San Diego with Aaron Harding, Jacquelyn Berumen, Cathy Woerle, Liam McGinnis, Art Mendoza, Omid Bakhtar
hCoV-19/USA/CA-CDC-STM-000004219/2021	EPI_ISL_966628	2021-01-22	B.1.429	Helix/Illumina	Respiratory Viruses Branch, Division of Viral Diseases, Centers for Disease Control and Prevention	Peter W. Cook,Dakota Howard,Dhwani Batra,Ben L. Rambo-Martin,Eileen de Feo,Jan Antico,Christine Tran,Matthew Tolentino,Shannon Wickline,Kim Gietzen,Brad Sickler,Jingtao Liu,Eric Allen,Phil Febbo,Summer Galloway,Nicole L. Washington,Simon White,Geraint Levan,Kelly Schiabor Barrett,Elizabeth Cirulli,Alexandre Bolze,Ary Ascencio,Charlotte Rivera-Garcia,Ryan Cho,Jason Nguyen,Sherry Wang,Jimmy Ramirez…
hCoV-19/USA/CA-CDC-STM-000005933/2021	EPI_ISL_966858	2021-01-29	B.1.429	Helix/Illumina	Respiratory Viruses Branch, Division of Viral Diseases, Centers for Disease Control and Prevention	Peter W. Cook,Dakota Howard,Dhwani Batra,Ben L. Rambo-Martin,Eileen de Feo,Jan Antico,Christine Tran,Matthew Tolentino,Shannon Wickline,Kim Gietzen,Brad Sickler,Jingtao Liu,Eric Allen,Phil Febbo,Summer Galloway,Nicole L. Washington,Simon White,Geraint Levan,Kelly Schiabor Barrett,Elizabeth Cirulli,Alexandre Bolze,Ary Ascencio,Charlotte Rivera-Garcia,Ryan Cho,Jason Nguyen,Sherry Wang,Jimmy Ramirez…
hCoV-19/USA/HI-CDC-STM-000001650/2021	EPI_ISL_967303	2021-01-13	B.1.429	Helix/Illumina	Respiratory Viruses Branch, Division of Viral Diseases, Centers for Disease Control and Prevention	Peter W. Cook,Dakota Howard,Dhwani Batra,Ben L. Rambo-Martin,Eileen de Feo,Jan Antico,Christine Tran,Matthew Tolentino,Shannon Wickline,Kim Gietzen,Brad Sickler,Jingtao Liu,Eric Allen,Phil Febbo,Summer Galloway,Nicole L. Washington,Simon White,Geraint Levan,Kelly Schiabor Barrett,Elizabeth Cirulli,Alexandre Bolze,Ary Ascencio,Charlotte Rivera-Garcia,Ryan Cho,Jason Nguyen,Sherry Wang,Jimmy Ramirez…
hCoV-19/USA/CT-CDC-STM-000004102/2021	EPI_ISL_967440	2021-01-21	B.1.429	Helix/Illumina	Respiratory Viruses Branch, Division of Viral Diseases, Centers for Disease Control and Prevention	Peter W. Cook,Dakota Howard,Dhwani Batra,Ben L. Rambo-Martin,Eileen de Feo,Jan Antico,Christine Tran,Matthew Tolentino,Shannon Wickline,Kim Gietzen,Brad Sickler,Jingtao Liu,Eric Allen,Phil Febbo,Summer Galloway,Nicole L. Washington,Simon White,Geraint Levan,Kelly Schiabor Barrett,Elizabeth Cirulli,Alexandre Bolze,Ary Ascencio,Charlotte Rivera-Garcia,Ryan Cho,Jason Nguyen,Sherry Wang,Jimmy Ramirez…
hCoV-19/USA/CA-CDC-STM-000004151/2021	EPI_ISL_967451	2021-01-20	B.1.429	Helix/Illumina	Respiratory Viruses Branch, Division of Viral Diseases, Centers for Disease Control and Prevention	Peter W. Cook,Dakota Howard,Dhwani Batra,Ben L. Rambo-Martin,Eileen de Feo,Jan Antico,Christine Tran,Matthew Tolentino,Shannon Wickline,Kim Gietzen,Brad Sickler,Jingtao Liu,Eric Allen,Phil Febbo,Summer Galloway,Nicole L. Washington,Simon White,Geraint Levan,Kelly Schiabor Barrett,Elizabeth Cirulli,Alexandre Bolze,Ary Ascencio,Charlotte Rivera-Garcia,Ryan Cho,Jason Nguyen,Sherry Wang,Jimmy Ramirez…
hCoV-19/USA/CA-CDC-STM-000003695/2021	EPI_ISL_967514	2021-01-18	B.1.429	Helix/Illumina	Respiratory Viruses Branch, Division of Viral Diseases, Centers for Disease Control and Prevention	Peter W. Cook,Dakota Howard,Dhwani Batra,Ben L. Rambo-Martin,Eileen de Feo,Jan Antico,Christine Tran,Matthew Tolentino,Shannon Wickline,Kim Gietzen,Brad Sickler,Jingtao Liu,Eric Allen,Phil Febbo,Summer Galloway,Nicole L. Washington,Simon White,Geraint Levan,Kelly Schiabor Barrett,Elizabeth Cirulli,Alexandre Bolze,Ary Ascencio,Charlotte Rivera-Garcia,Ryan Cho,Jason Nguyen,Sherry Wang,Jimmy Ramirez…
hCoV-19/USA/FL-CDC-STM-000003630/2021	EPI_ISL_967521	2021-01-18	B.1.429	Helix/Illumina	Respiratory Viruses Branch, Division of Viral Diseases, Centers for Disease Control and Prevention	Peter W. Cook,Dakota Howard,Dhwani Batra,Ben L. Rambo-Martin,Eileen de Feo,Jan Antico,Christine Tran,Matthew Tolentino,Shannon Wickline,Kim Gietzen,Brad Sickler,Jingtao Liu,Eric Allen,Phil Febbo,Summer Galloway,Nicole L. Washington,Simon White,Geraint Levan,Kelly Schiabor Barrett,Elizabeth Cirulli,Alexandre Bolze,Ary Ascencio,Charlotte Rivera-Garcia,Ryan Cho,Jason Nguyen,Sherry Wang,Jimmy Ramirez…
hCoV-19/USA/HI-H210968/2021	EPI_ISL_967746	2021-01-17	B.1.429	State Laboratories Division, Hawaii State Department of Health	State Laboratories Division, Hawaii State Department of Health	Pamela O'Brien, Drew Kuwazaki, Ayana Garnet, Razvan Sultana, Edward Desmond
hCoV-19/USA/TN-CDC-STM-000003552/2021	EPI_ISL_967785	2021-01-17	B.1.429	Helix/Illumina	Respiratory Viruses Branch, Division of Viral Diseases, Centers for Disease Control and Prevention	Peter W. Cook,Dakota Howard,Dhwani Batra,Ben L. Rambo-Martin,Eileen de Feo,Jan Antico,Christine Tran,Matthew Tolentino,Shannon Wickline,Kim Gietzen,Brad Sickler,Jingtao Liu,Eric Allen,Phil Febbo,Summer Galloway,Nicole L. Washington,Simon White,Geraint Levan,Kelly Schiabor Barrett,Elizabeth Cirulli,Alexandre Bolze,Ary Ascencio,Charlotte Rivera-Garcia,Ryan Cho,Jason Nguyen,Sherry Wang,Jimmy Ramirez…
hCoV-19/USA/CA-UCSF-UC980/2021	EPI_ISL_978149	2021-01-05	B.1.429	Chiu Laboratory, University of California, San Francisco	Chiu Laboratory, University of California, San Francisco	Charles Chiu, Xianding (Wayne) Deng, Candace Wang, Venice Servellita, Jill Hacker, Debra Wadford
hCoV-19/USA/CA-CZB-22839/2020	EPI_ISL_979643	2020-12-29	B.1.429	Orange County Public Health Lab	Chan-Zuckerberg Biohub	CZB Cliahub Consortium
hCoV-19/USA/CA-IGI-3122/2021	EPI_ISL_980842	2021-01-27	B.1.429	Innovative Genomics Institute, UC Berkeley	Innovative Genomics Institute, UC Berkeley	Stacia Wyman, Haridha Shivram, Phil Frankino, Liana Lareau
hCoV-19/USA/MN-MDH-2609/2021	EPI_ISL_982381	2021-01-04	B.1.429	M Health Fairview	Minnesota Department of Health, Public Health Laboratory	Alexandra Lorentz, Jacob Garfin, Matt Plumb, and Xiong Wang
hCoV-19/USA/MT-USAFSAM-S0081/2021	EPI_ISL_982560	2021-01-11	B.1.429	US Air Force School of Aerospace Medicine	US Air Force School of Aerospace Medicine	Anthony Fries, Jennifer Meyer, William Gruner, William Buggele, Amanda Javorina, Sarah Purves, Clarise Starr, Elizabeth Macias
hCoV-19/USA/MT-USAFSAM-S0025/2021	EPI_ISL_982619	2021-01-07	B.1.429	US Air Force School of Aerospace Medicine	US Air Force School of Aerospace Medicine	Anthony Fries, Jennifer Meyer, William Gruner, William Buggele, Amanda Javorina, Sarah Purves, Clarise Starr, Elizabeth Macias
hCoV-19/USA/TX-USAFSAM-S0093/2021	EPI_ISL_982670	2021-01-13	B.1.429	US Air Force School of Aerospace Medicine	US Air Force School of Aerospace Medicine	Anthony Fries, Jennifer Meyer, William Gruner, William Buggele, Amanda Javorina, Sarah Purves, Clarise Starr, Elizabeth Macias
hCoV-19/USA/OH-USAFSAM-S0151/2021	EPI_ISL_982674	2021-01-14	B.1.429	US Air Force School of Aerospace Medicine	US Air Force School of Aerospace Medicine	Anthony Fries, Jennifer Meyer, William Gruner, William Buggele, Amanda Javorina, Sarah Purves, Clarise Starr, Elizabeth Macias
hCoV-19/USA/CO-CDPHE-2100183765/2021	EPI_ISL_983828	2021-01-04	B.1.429	Colorado Department of Public Health and Environment	Colorado Department of Puplic Health and Environment	Laura Bankers, Molly C. Hetherington-Rauth, Diana Ir, Shannon Ely, Shannon R. Matzinger, Sarah Elizabeth Totten, Emily A. Travanty
hCoV-19/USA/CA-CDPH-UC1452/2021	EPI_ISL_984473	2021-01-06	B.1.429	California Department of Public Health	Chiu Laboratory, University of California, San Francisco	Charles Chiu, Xianding (Wayne) Deng, Candace Wang, Venice Servellita, Jill Hacker, Debra Wadford
hCoV-19/USA/CA-LACPHL-AF00435/2021	EPI_ISL_1005548	2021-02-02	B.1.429	UCLA Clinical Micro Lab	Los Angeles County Public Health Laboratories	P. Hemarajata et al.
hCoV-19/USA/CA-RD-RA01298/2020	EPI_ISL_1005615	2020-12-28	B.1.429	Fulgent Genetics	Fulgent Genetics	Harry Gao, Mickey Li, John Gao, Joseph Fierro, Benafsh Sapra, Becky Tsai, Yan Meng, Doreen Ng, James Xie
hCoV-19/USA/CA-RD-RA01311/2020	EPI_ISL_1005624	2020-12-28	B.1.429	Fulgent Genetics	Fulgent Genetics	Harry Gao, Mickey Li, John Gao, Joseph Fierro, Benafsh Sapra, Becky Tsai, Yan Meng, Doreen Ng, James Xie
hCoV-19/USA/CA-RD-RA01327/2020	EPI_ISL_1005636	2020-12-24	B.1.429	Fulgent Genetics	Fulgent Genetics	Harry Gao, Mickey Li, John Gao, Joseph Fierro, Benafsh Sapra, Becky Tsai, Yan Meng, Doreen Ng, James Xie
hCoV-19/USA/CA-RD-RA01330/2020	EPI_ISL_1005639	2020-12-28	B.1.429	Fulgent Genetics	Fulgent Genetics	Harry Gao, Mickey Li, John Gao, Joseph Fierro, Benafsh Sapra, Becky Tsai, Yan Meng, Doreen Ng, James Xie
hCoV-19/USA/CA-RD-RA01682/2021	EPI_ISL_1009920	2021-01-28	B.1.429	Fulgent Genetics	Fulgent Genetics	Harry Gao, Mickey Li, John Gao, Joseph Fierro, Benafsh Sapra, Becky Tsai, Yan Meng, Doreen Ng, James Xie
hCoV-19/USA/CA-RD-RA01695/2021	EPI_ISL_1009932	2021-01-28	B.1.429	Fulgent Genetics	Fulgent Genetics	Harry Gao, Mickey Li, John Gao, Joseph Fierro, Benafsh Sapra, Becky Tsai, Yan Meng, Doreen Ng, James Xie
hCoV-19/USA/CA-RD-RA01706/2021	EPI_ISL_1009941	2021-01-26	B.1.429	Fulgent Genetics	Fulgent Genetics	Harry Gao, Mickey Li, John Gao, Joseph Fierro, Benafsh Sapra, Becky Tsai, Yan Meng, Doreen Ng, James Xie
hCoV-19/USA/CA-RD-RA01707/2021	EPI_ISL_1009942	2021-01-27	B.1.429	Fulgent Genetics	Fulgent Genetics	Harry Gao, Mickey Li, John Gao, Joseph Fierro, Benafsh Sapra, Becky Tsai, Yan Meng, Doreen Ng, James Xie
hCoV-19/USA/CA-RD-RA01722/2021	EPI_ISL_1009949	2021-01-28	B.1.429	Fulgent Genetics	Fulgent Genetics	Harry Gao, Mickey Li, John Gao, Joseph Fierro, Benafsh Sapra, Becky Tsai, Yan Meng, Doreen Ng, James Xie
hCoV-19/USA/CA-RD-RA01726/2021	EPI_ISL_1009952	2021-01-28	B.1.429	Fulgent Genetics	Fulgent Genetics	Harry Gao, Mickey Li, John Gao, Joseph Fierro, Benafsh Sapra, Becky Tsai, Yan Meng, Doreen Ng, James Xie
hCoV-19/USA/CA-RD-RA01738/2021	EPI_ISL_1009958	2021-01-28	B.1.429	Fulgent Genetics	Fulgent Genetics	Harry Gao, Mickey Li, John Gao, Joseph Fierro, Benafsh Sapra, Becky Tsai, Yan Meng, Doreen Ng, James Xie
hCoV-19/USA/CA-RD-RA01749/2021	EPI_ISL_1009965	2021-01-28	B.1.429	Fulgent Genetics	Fulgent Genetics	Harry Gao, Mickey Li, John Gao, Joseph Fierro, Benafsh Sapra, Becky Tsai, Yan Meng, Doreen Ng, James Xie
hCoV-19/USA/CA-RD-RA01805/2021	EPI_ISL_1010014	2021-01-27	B.1.429	Fulgent Genetics	Fulgent Genetics	Harry Gao, Mickey Li, John Gao, Joseph Fierro, Benafsh Sapra, Becky Tsai, Yan Meng, Doreen Ng, James Xie
hCoV-19/USA/CA-RD-RA01818/2021	EPI_ISL_1010026	2021-01-27	B.1.429	Fulgent Genetics	Fulgent Genetics	Harry Gao, Mickey Li, John Gao, Joseph Fierro, Benafsh Sapra, Becky Tsai, Yan Meng, Doreen Ng, James Xie
hCoV-19/USA/CA-RD-RA01825/2021	EPI_ISL_1010032	2021-01-27	B.1.429	Fulgent Genetics	Fulgent Genetics	Harry Gao, Mickey Li, John Gao, Joseph Fierro, Benafsh Sapra, Becky Tsai, Yan Meng, Doreen Ng, James Xie
hCoV-19/USA/CA-RD-RA01833/2021	EPI_ISL_1010039	2021-01-27	B.1.429	Fulgent Genetics	Fulgent Genetics	Harry Gao, Mickey Li, John Gao, Joseph Fierro, Benafsh Sapra, Becky Tsai, Yan Meng, Doreen Ng, James Xie
hCoV-19/USA/CA-RD-RA01847/2021	EPI_ISL_1010053	2021-01-27	B.1.429	Fulgent Genetics	Fulgent Genetics	Harry Gao, Mickey Li, John Gao, Joseph Fierro, Benafsh Sapra, Becky Tsai, Yan Meng, Doreen Ng, James Xie
hCoV-19/USA/CA-RD-RA01851/2021	EPI_ISL_1010056	2021-01-27	B.1.429	Fulgent Genetics	Fulgent Genetics	Harry Gao, Mickey Li, John Gao, Joseph Fierro, Benafsh Sapra, Becky Tsai, Yan Meng, Doreen Ng, James Xie
hCoV-19/USA/CA-RD-RA01860/2021	EPI_ISL_1010065	2021-01-27	B.1.429	Fulgent Genetics	Fulgent Genetics	Harry Gao, Mickey Li, John Gao, Joseph Fierro, Benafsh Sapra, Becky Tsai, Yan Meng, Doreen Ng, James Xie
hCoV-19/USA/CA-RD-RA01861/2021	EPI_ISL_1010066	2021-01-27	B.1.429	Fulgent Genetics	Fulgent Genetics	Harry Gao, Mickey Li, John Gao, Joseph Fierro, Benafsh Sapra, Becky Tsai, Yan Meng, Doreen Ng, James Xie
hCoV-19/USA/CA-RD-RA01905/2021	EPI_ISL_1010105	2021-01-27	B.1.429	Fulgent Genetics	Fulgent Genetics	Harry Gao, Mickey Li, John Gao, Joseph Fierro, Benafsh Sapra, Becky Tsai, Yan Meng, Doreen Ng, James Xie
hCoV-19/USA/CA-RD-RA01962/2021	EPI_ISL_1010158	2021-01-27	B.1.429	Fulgent Genetics	Fulgent Genetics	Harry Gao, Mickey Li, John Gao, Joseph Fierro, Benafsh Sapra, Becky Tsai, Yan Meng, Doreen Ng, James Xie
hCoV-19/USA/CA-RD-RA02001/2021	EPI_ISL_1010195	2021-01-17	B.1.429	Fulgent Genetics	Fulgent Genetics	Harry Gao, Mickey Li, John Gao, Joseph Fierro, Benafsh Sapra, Becky Tsai, Yan Meng, Doreen Ng, James Xie
hCoV-19/USA/CA-RD-RA02003/2021	EPI_ISL_1010197	2021-01-17	B.1.429	Fulgent Genetics	Fulgent Genetics	Harry Gao, Mickey Li, John Gao, Joseph Fierro, Benafsh Sapra, Becky Tsai, Yan Meng, Doreen Ng, James Xie
hCoV-19/USA/CA-RD-RA02023/2021	EPI_ISL_1010214	2021-01-16	B.1.429	Fulgent Genetics	Fulgent Genetics	Harry Gao, Mickey Li, John Gao, Joseph Fierro, Benafsh Sapra, Becky Tsai, Yan Meng, Doreen Ng, James Xie
hCoV-19/USA/CA-RD-RA02029/2021	EPI_ISL_1010218	2021-01-16	B.1.429	Fulgent Genetics	Fulgent Genetics	Harry Gao, Mickey Li, John Gao, Joseph Fierro, Benafsh Sapra, Becky Tsai, Yan Meng, Doreen Ng, James Xie
hCoV-19/USA/CA-RD-RA02044/2021	EPI_ISL_1010232	2021-01-15	B.1.429	Fulgent Genetics	Fulgent Genetics	Harry Gao, Mickey Li, John Gao, Joseph Fierro, Benafsh Sapra, Becky Tsai, Yan Meng, Doreen Ng, James Xie
hCoV-19/USA/CA-RD-RA02052/2021	EPI_ISL_1010239	2021-01-17	B.1.429	Fulgent Genetics	Fulgent Genetics	Harry Gao, Mickey Li, John Gao, Joseph Fierro, Benafsh Sapra, Becky Tsai, Yan Meng, Doreen Ng, James Xie
hCoV-19/USA/CA-RD-RA02081/2021	EPI_ISL_1010260	2021-01-17	B.1.429	Fulgent Genetics	Fulgent Genetics	Harry Gao, Mickey Li, John Gao, Joseph Fierro, Benafsh Sapra, Becky Tsai, Yan Meng, Doreen Ng, James Xie
hCoV-19/USA/CA-RD-RA02127/2021	EPI_ISL_1010288	2021-01-28	B.1.429	Fulgent Genetics	Fulgent Genetics	Harry Gao, Mickey Li, John Gao, Joseph Fierro, Benafsh Sapra, Becky Tsai, Yan Meng, Doreen Ng, James Xie
hCoV-19/USA/CA-RD-RA02130/2021	EPI_ISL_1010290	2021-01-28	B.1.429	Fulgent Genetics	Fulgent Genetics	Harry Gao, Mickey Li, John Gao, Joseph Fierro, Benafsh Sapra, Becky Tsai, Yan Meng, Doreen Ng, James Xie
hCoV-19/USA/CA-RD-RA02149/2021	EPI_ISL_1010304	2021-01-28	B.1.429	Fulgent Genetics	Fulgent Genetics	Harry Gao, Mickey Li, John Gao, Joseph Fierro, Benafsh Sapra, Becky Tsai, Yan Meng, Doreen Ng, James Xie
hCoV-19/USA/CA-RD-RA02156/2021	EPI_ISL_1010309	2021-01-28	B.1.429	Fulgent Genetics	Fulgent Genetics	Harry Gao, Mickey Li, John Gao, Joseph Fierro, Benafsh Sapra, Becky Tsai, Yan Meng, Doreen Ng, James Xie
hCoV-19/USA/CA-RD-RA02196/2021	EPI_ISL_1010335	2021-01-28	B.1.429	Fulgent Genetics	Fulgent Genetics	Harry Gao, Mickey Li, John Gao, Joseph Fierro, Benafsh Sapra, Becky Tsai, Yan Meng, Doreen Ng, James Xie
hCoV-19/USA/CA-RD-RA02212/2021	EPI_ISL_1010348	2021-01-28	B.1.429	Fulgent Genetics	Fulgent Genetics	Harry Gao, Mickey Li, John Gao, Joseph Fierro, Benafsh Sapra, Becky Tsai, Yan Meng, Doreen Ng, James Xie
hCoV-19/USA/CA-RD-RA02226/2021	EPI_ISL_1010359	2021-01-28	B.1.429	Fulgent Genetics	Fulgent Genetics	Harry Gao, Mickey Li, John Gao, Joseph Fierro, Benafsh Sapra, Becky Tsai, Yan Meng, Doreen Ng, James Xie
hCoV-19/USA/CA-RD-RA02247/2021	EPI_ISL_1010378	2021-01-28	B.1.429	Fulgent Genetics	Fulgent Genetics	Harry Gao, Mickey Li, John Gao, Joseph Fierro, Benafsh Sapra, Becky Tsai, Yan Meng, Doreen Ng, James Xie
hCoV-19/USA/CA-RD-RA02305/2021	EPI_ISL_1010423	2021-01-30	B.1.429	Fulgent Genetics	Fulgent Genetics	Harry Gao, Mickey Li, John Gao, Joseph Fierro, Benafsh Sapra, Becky Tsai, Yan Meng, Doreen Ng, James Xie
hCoV-19/USA/CA-RD-RA02337/2021	EPI_ISL_1010447	2021-01-30	B.1.429	Fulgent Genetics	Fulgent Genetics	Harry Gao, Mickey Li, John Gao, Joseph Fierro, Benafsh Sapra, Becky Tsai, Yan Meng, Doreen Ng, James Xie
hCoV-19/USA/CA-RD-RA02345/2021	EPI_ISL_1010454	2021-01-30	B.1.429	Fulgent Genetics	Fulgent Genetics	Harry Gao, Mickey Li, John Gao, Joseph Fierro, Benafsh Sapra, Becky Tsai, Yan Meng, Doreen Ng, James Xie
hCoV-19/USA/CA-RD-RA02362/2021	EPI_ISL_1010468	2021-01-30	B.1.429	Fulgent Genetics	Fulgent Genetics	Harry Gao, Mickey Li, John Gao, Joseph Fierro, Benafsh Sapra, Becky Tsai, Yan Meng, Doreen Ng, James Xie
hCoV-19/USA/CA-RD-RA02378/2021	EPI_ISL_1010482	2021-01-30	B.1.429	Fulgent Genetics	Fulgent Genetics	Harry Gao, Mickey Li, John Gao, Joseph Fierro, Benafsh Sapra, Becky Tsai, Yan Meng, Doreen Ng, James Xie
hCoV-19/USA/CA-RD-RA02465/2021	EPI_ISL_1010545	2021-01-30	B.1.429	Fulgent Genetics	Fulgent Genetics	Harry Gao, Mickey Li, John Gao, Joseph Fierro, Benafsh Sapra, Becky Tsai, Yan Meng, Doreen Ng, James Xie
hCoV-19/USA/CA-RD-RA02483/2021	EPI_ISL_1010559	2021-01-28	B.1.429	Fulgent Genetics	Fulgent Genetics	Harry Gao, Mickey Li, John Gao, Joseph Fierro, Benafsh Sapra, Becky Tsai, Yan Meng, Doreen Ng, James Xie
hCoV-19/USA/CA-RD-RA02484/2021	EPI_ISL_1010560	2021-01-28	B.1.429	Fulgent Genetics	Fulgent Genetics	Harry Gao, Mickey Li, John Gao, Joseph Fierro, Benafsh Sapra, Becky Tsai, Yan Meng, Doreen Ng, James Xie
hCoV-19/USA/CA-RD-RA02487/2021	EPI_ISL_1010563	2021-01-28	B.1.429	Fulgent Genetics	Fulgent Genetics	Harry Gao, Mickey Li, John Gao, Joseph Fierro, Benafsh Sapra, Becky Tsai, Yan Meng, Doreen Ng, James Xie
hCoV-19/USA/CA-RD-RA02533/2021	EPI_ISL_1010599	2021-01-28	B.1.429	Fulgent Genetics	Fulgent Genetics	Harry Gao, Mickey Li, John Gao, Joseph Fierro, Benafsh Sapra, Becky Tsai, Yan Meng, Doreen Ng, James Xie
hCoV-19/USA/CA-RD-RA02630/2021	EPI_ISL_1010672	2021-01-27	B.1.429	Fulgent Genetics	Fulgent Genetics	Harry Gao, Mickey Li, John Gao, Joseph Fierro, Benafsh Sapra, Becky Tsai, Yan Meng, Doreen Ng, James Xie
hCoV-19/USA/CA-RD-RA02639/2021	EPI_ISL_1010678	2021-01-28	B.1.429	Fulgent Genetics	Fulgent Genetics	Harry Gao, Mickey Li, John Gao, Joseph Fierro, Benafsh Sapra, Becky Tsai, Yan Meng, Doreen Ng, James Xie
hCoV-19/USA/CA-RD-RA02660/2021	EPI_ISL_1010694	2021-01-28	B.1.429	Fulgent Genetics	Fulgent Genetics	Harry Gao, Mickey Li, John Gao, Joseph Fierro, Benafsh Sapra, Becky Tsai, Yan Meng, Doreen Ng, James Xie
hCoV-19/USA/CA-RD-RA02661/2021	EPI_ISL_1010695	2021-01-28	B.1.429	Fulgent Genetics	Fulgent Genetics	Harry Gao, Mickey Li, John Gao, Joseph Fierro, Benafsh Sapra, Becky Tsai, Yan Meng, Doreen Ng, James Xie
hCoV-19/USA/CA-RD-RA02663/2021	EPI_ISL_1010696	2021-01-28	B.1.429	Fulgent Genetics	Fulgent Genetics	Harry Gao, Mickey Li, John Gao, Joseph Fierro, Benafsh Sapra, Becky Tsai, Yan Meng, Doreen Ng, James Xie
hCoV-19/USA/CA-RD-RA02689/2021	EPI_ISL_1010754	2021-01-30	B.1.429	Fulgent Genetics	Fulgent Genetics	Harry Gao, Mickey Li, John Gao, Joseph Fierro, Benafsh Sapra, Becky Tsai, Yan Meng, Doreen Ng, James Xie
hCoV-19/USA/CA-RD-RA02697/2021	EPI_ISL_1010760	2021-01-30	B.1.429	Fulgent Genetics	Fulgent Genetics	Harry Gao, Mickey Li, John Gao, Joseph Fierro, Benafsh Sapra, Becky Tsai, Yan Meng, Doreen Ng, James Xie
hCoV-19/USA/CA-RD-RA02699/2021	EPI_ISL_1010761	2021-01-30	B.1.429	Fulgent Genetics	Fulgent Genetics	Harry Gao, Mickey Li, John Gao, Joseph Fierro, Benafsh Sapra, Becky Tsai, Yan Meng, Doreen Ng, James Xie
hCoV-19/USA/CA-RD-RA02709/2021	EPI_ISL_1010769	2021-01-30	B.1.429	Fulgent Genetics	Fulgent Genetics	Harry Gao, Mickey Li, John Gao, Joseph Fierro, Benafsh Sapra, Becky Tsai, Yan Meng, Doreen Ng, James Xie
hCoV-19/USA/CA-RD-RA02713/2021	EPI_ISL_1010772	2021-01-30	B.1.429	Fulgent Genetics	Fulgent Genetics	Harry Gao, Mickey Li, John Gao, Joseph Fierro, Benafsh Sapra, Becky Tsai, Yan Meng, Doreen Ng, James Xie
hCoV-19/USA/CA-RD-RA02732/2021	EPI_ISL_1010789	2021-01-30	B.1.429	Fulgent Genetics	Fulgent Genetics	Harry Gao, Mickey Li, John Gao, Joseph Fierro, Benafsh Sapra, Becky Tsai, Yan Meng, Doreen Ng, James Xie
hCoV-19/USA/CA-RD-RA02782/2021	EPI_ISL_1010831	2021-01-30	B.1.429	Fulgent Genetics	Fulgent Genetics	Harry Gao, Mickey Li, John Gao, Joseph Fierro, Benafsh Sapra, Becky Tsai, Yan Meng, Doreen Ng, James Xie
hCoV-19/USA/CA-RD-RA02793/2021	EPI_ISL_1010841	2021-01-30	B.1.429	Fulgent Genetics	Fulgent Genetics	Harry Gao, Mickey Li, John Gao, Joseph Fierro, Benafsh Sapra, Becky Tsai, Yan Meng, Doreen Ng, James Xie
hCoV-19/USA/CA-RD-RA02795/2021	EPI_ISL_1010842	2021-01-30	B.1.429	Fulgent Genetics	Fulgent Genetics	Harry Gao, Mickey Li, John Gao, Joseph Fierro, Benafsh Sapra, Becky Tsai, Yan Meng, Doreen Ng, James Xie
hCoV-19/USA/CA-RD-RA02801/2021	EPI_ISL_1010848	2021-01-30	B.1.429	Fulgent Genetics	Fulgent Genetics	Harry Gao, Mickey Li, John Gao, Joseph Fierro, Benafsh Sapra, Becky Tsai, Yan Meng, Doreen Ng, James Xie
hCoV-19/USA/CA-RD-RA02806/2021	EPI_ISL_1010851	2021-01-30	B.1.429	Fulgent Genetics	Fulgent Genetics	Harry Gao, Mickey Li, John Gao, Joseph Fierro, Benafsh Sapra, Becky Tsai, Yan Meng, Doreen Ng, James Xie
hCoV-19/USA/CA-RD-RA02808/2021	EPI_ISL_1010853	2021-01-30	B.1.429	Fulgent Genetics	Fulgent Genetics	Harry Gao, Mickey Li, John Gao, Joseph Fierro, Benafsh Sapra, Becky Tsai, Yan Meng, Doreen Ng, James Xie
hCoV-19/USA/CA-RD-RA02812/2021	EPI_ISL_1010855	2021-01-30	B.1.429	Fulgent Genetics	Fulgent Genetics	Harry Gao, Mickey Li, John Gao, Joseph Fierro, Benafsh Sapra, Becky Tsai, Yan Meng, Doreen Ng, James Xie
hCoV-19/USA/CA-RD-RA02893/2021	EPI_ISL_1010924	2021-01-31	B.1.429	Fulgent Genetics	Fulgent Genetics	Harry Gao, Mickey Li, John Gao, Joseph Fierro, Benafsh Sapra, Becky Tsai, Yan Meng, Doreen Ng, James Xie
hCoV-19/USA/CA-RD-RA02921/2021	EPI_ISL_1010948	2021-01-31	B.1.429	Fulgent Genetics	Fulgent Genetics	Harry Gao, Mickey Li, John Gao, Joseph Fierro, Benafsh Sapra, Becky Tsai, Yan Meng, Doreen Ng, James Xie
hCoV-19/USA/CA-RD-RA02925/2021	EPI_ISL_1010951	2021-01-31	B.1.429	Fulgent Genetics	Fulgent Genetics	Harry Gao, Mickey Li, John Gao, Joseph Fierro, Benafsh Sapra, Becky Tsai, Yan Meng, Doreen Ng, James Xie
hCoV-19/USA/CA-RD-RA02947/2021	EPI_ISL_1010971	2021-01-31	B.1.429	Fulgent Genetics	Fulgent Genetics	Harry Gao, Mickey Li, John Gao, Joseph Fierro, Benafsh Sapra, Becky Tsai, Yan Meng, Doreen Ng, James Xie
hCoV-19/USA/CA-RD-RA02956/2021	EPI_ISL_1010980	2021-01-31	B.1.429	Fulgent Genetics	Fulgent Genetics	Harry Gao, Mickey Li, John Gao, Joseph Fierro, Benafsh Sapra, Becky Tsai, Yan Meng, Doreen Ng, James Xie
hCoV-19/USA/CA-RD-RA02959/2021	EPI_ISL_1010981	2021-01-31	B.1.429	Fulgent Genetics	Fulgent Genetics	Harry Gao, Mickey Li, John Gao, Joseph Fierro, Benafsh Sapra, Becky Tsai, Yan Meng, Doreen Ng, James Xie
hCoV-19/USA/CA-RD-RA02988/2021	EPI_ISL_1011006	2021-01-31	B.1.429	Fulgent Genetics	Fulgent Genetics	Harry Gao, Mickey Li, John Gao, Joseph Fierro, Benafsh Sapra, Becky Tsai, Yan Meng, Doreen Ng, James Xie
hCoV-19/USA/CA-RD-RA03006/2021	EPI_ISL_1011022	2021-01-31	B.1.429	Fulgent Genetics	Fulgent Genetics	Harry Gao, Mickey Li, John Gao, Joseph Fierro, Benafsh Sapra, Becky Tsai, Yan Meng, Doreen Ng, James Xie
hCoV-19/USA/CA-RD-RA03015/2021	EPI_ISL_1011031	2021-01-31	B.1.429	Fulgent Genetics	Fulgent Genetics	Harry Gao, Mickey Li, John Gao, Joseph Fierro, Benafsh Sapra, Becky Tsai, Yan Meng, Doreen Ng, James Xie
hCoV-19/USA/CA-RD-RA03055/2021	EPI_ISL_1011068	2021-01-31	B.1.429	Fulgent Genetics	Fulgent Genetics	Harry Gao, Mickey Li, John Gao, Joseph Fierro, Benafsh Sapra, Becky Tsai, Yan Meng, Doreen Ng, James Xie
hCoV-19/USA/CA-RD-RA03057/2021	EPI_ISL_1011070	2021-01-31	B.1.429	Fulgent Genetics	Fulgent Genetics	Harry Gao, Mickey Li, John Gao, Joseph Fierro, Benafsh Sapra, Becky Tsai, Yan Meng, Doreen Ng, James Xie
hCoV-19/USA/CA-RD-RA03069/2021	EPI_ISL_1011078	2021-01-31	B.1.429	Fulgent Genetics	Fulgent Genetics	Harry Gao, Mickey Li, John Gao, Joseph Fierro, Benafsh Sapra, Becky Tsai, Yan Meng, Doreen Ng, James Xie
hCoV-19/USA/CA-RD-RA03075/2021	EPI_ISL_1011082	2021-01-31	B.1.429	Fulgent Genetics	Fulgent Genetics	Harry Gao, Mickey Li, John Gao, Joseph Fierro, Benafsh Sapra, Becky Tsai, Yan Meng, Doreen Ng, James Xie
hCoV-19/USA/CA-RD-RA03078/2021	EPI_ISL_1011085	2021-01-31	B.1.429	Fulgent Genetics	Fulgent Genetics	Harry Gao, Mickey Li, John Gao, Joseph Fierro, Benafsh Sapra, Becky Tsai, Yan Meng, Doreen Ng, James Xie
hCoV-19/USA/CA-RD-RA03086/2021	EPI_ISL_1011091	2021-01-31	B.1.429	Fulgent Genetics	Fulgent Genetics	Harry Gao, Mickey Li, John Gao, Joseph Fierro, Benafsh Sapra, Becky Tsai, Yan Meng, Doreen Ng, James Xie
hCoV-19/USA/CA-RD-RA03090/2021	EPI_ISL_1011093	2021-01-31	B.1.429	Fulgent Genetics	Fulgent Genetics	Harry Gao, Mickey Li, John Gao, Joseph Fierro, Benafsh Sapra, Becky Tsai, Yan Meng, Doreen Ng, James Xie
hCoV-19/USA/CA-RD-RA03091/2021	EPI_ISL_1011094	2021-01-31	B.1.429	Fulgent Genetics	Fulgent Genetics	Harry Gao, Mickey Li, John Gao, Joseph Fierro, Benafsh Sapra, Becky Tsai, Yan Meng, Doreen Ng, James Xie
hCoV-19/USA/CA-RD-RA03095/2021	EPI_ISL_1011098	2021-01-31	B.1.429	Fulgent Genetics	Fulgent Genetics	Harry Gao, Mickey Li, John Gao, Joseph Fierro, Benafsh Sapra, Becky Tsai, Yan Meng, Doreen Ng, James Xie
hCoV-19/USA/CA-RD-RA03120/2021	EPI_ISL_1011122	2021-01-31	B.1.429	Fulgent Genetics	Fulgent Genetics	Harry Gao, Mickey Li, John Gao, Joseph Fierro, Benafsh Sapra, Becky Tsai, Yan Meng, Doreen Ng, James Xie
hCoV-19/USA/CA-RD-RA03131/2021	EPI_ISL_1011130	2021-01-31	B.1.429	Fulgent Genetics	Fulgent Genetics	Harry Gao, Mickey Li, John Gao, Joseph Fierro, Benafsh Sapra, Becky Tsai, Yan Meng, Doreen Ng, James Xie
hCoV-19/USA/CA-RD-RA03151/2021	EPI_ISL_1011145	2021-01-30	B.1.429	Fulgent Genetics	Fulgent Genetics	Harry Gao, Mickey Li, John Gao, Joseph Fierro, Benafsh Sapra, Becky Tsai, Yan Meng, Doreen Ng, James Xie
hCoV-19/USA/CA-RD-RA03171/2021	EPI_ISL_1011160	2021-01-30	B.1.429	Fulgent Genetics	Fulgent Genetics	Harry Gao, Mickey Li, John Gao, Joseph Fierro, Benafsh Sapra, Becky Tsai, Yan Meng, Doreen Ng, James Xie
hCoV-19/USA/CA-RD-RA03172/2021	EPI_ISL_1011161	2021-01-30	B.1.429	Fulgent Genetics	Fulgent Genetics	Harry Gao, Mickey Li, John Gao, Joseph Fierro, Benafsh Sapra, Becky Tsai, Yan Meng, Doreen Ng, James Xie
hCoV-19/USA/CA-RD-RA03179/2021	EPI_ISL_1011166	2021-01-30	B.1.429	Fulgent Genetics	Fulgent Genetics	Harry Gao, Mickey Li, John Gao, Joseph Fierro, Benafsh Sapra, Becky Tsai, Yan Meng, Doreen Ng, James Xie
hCoV-19/USA/CA-RD-RA03180/2021	EPI_ISL_1011167	2021-01-30	B.1.429	Fulgent Genetics	Fulgent Genetics	Harry Gao, Mickey Li, John Gao, Joseph Fierro, Benafsh Sapra, Becky Tsai, Yan Meng, Doreen Ng, James Xie
hCoV-19/USA/CA-RD-RA03256/2021	EPI_ISL_1011210	2021-01-30	B.1.429	Fulgent Genetics	Fulgent Genetics	Harry Gao, Mickey Li, John Gao, Joseph Fierro, Benafsh Sapra, Becky Tsai, Yan Meng, Doreen Ng, James Xie
hCoV-19/USA/CA-RD-RA03299/2021	EPI_ISL_1011241	2021-01-29	B.1.429	Fulgent Genetics	Fulgent Genetics	Harry Gao, Mickey Li, John Gao, Joseph Fierro, Benafsh Sapra, Becky Tsai, Yan Meng, Doreen Ng, James Xie
hCoV-19/USA/CA-RD-RA03313/2021	EPI_ISL_1011253	2021-01-29	B.1.429	Fulgent Genetics	Fulgent Genetics	Harry Gao, Mickey Li, John Gao, Joseph Fierro, Benafsh Sapra, Becky Tsai, Yan Meng, Doreen Ng, James Xie
hCoV-19/USA/CA-RD-RA03367/2021	EPI_ISL_1011277	2021-01-31	B.1.429	Fulgent Genetics	Fulgent Genetics	Harry Gao, Mickey Li, John Gao, Joseph Fierro, Benafsh Sapra, Becky Tsai, Yan Meng, Doreen Ng, James Xie
hCoV-19/USA/CA-RD-RA03375/2021	EPI_ISL_1011285	2021-01-31	B.1.429	Fulgent Genetics	Fulgent Genetics	Harry Gao, Mickey Li, John Gao, Joseph Fierro, Benafsh Sapra, Becky Tsai, Yan Meng, Doreen Ng, James Xie
hCoV-19/USA/CA-RD-RA03491/2021	EPI_ISL_1011366	2021-01-30	B.1.429	Fulgent Genetics	Fulgent Genetics	Harry Gao, Mickey Li, John Gao, Joseph Fierro, Benafsh Sapra, Becky Tsai, Yan Meng, Doreen Ng, James Xie
hCoV-19/USA/CA-RD-RA03498/2021	EPI_ISL_1011371	2021-01-30	B.1.429	Fulgent Genetics	Fulgent Genetics	Harry Gao, Mickey Li, John Gao, Joseph Fierro, Benafsh Sapra, Becky Tsai, Yan Meng, Doreen Ng, James Xie
hCoV-19/USA/CA-RD-RA03522/2021	EPI_ISL_1011386	2021-01-30	B.1.429	Fulgent Genetics	Fulgent Genetics	Harry Gao, Mickey Li, John Gao, Joseph Fierro, Benafsh Sapra, Becky Tsai, Yan Meng, Doreen Ng, James Xie
hCoV-19/USA/CA-RD-RA03534/2021	EPI_ISL_1011398	2021-01-30	B.1.429	Fulgent Genetics	Fulgent Genetics	Harry Gao, Mickey Li, John Gao, Joseph Fierro, Benafsh Sapra, Becky Tsai, Yan Meng, Doreen Ng, James Xie
hCoV-19/USA/CA-RD-RA03550/2021	EPI_ISL_1011412	2021-01-30	B.1.429	Fulgent Genetics	Fulgent Genetics	Harry Gao, Mickey Li, John Gao, Joseph Fierro, Benafsh Sapra, Becky Tsai, Yan Meng, Doreen Ng, James Xie
hCoV-19/USA/CA-RD-RA03594/2021	EPI_ISL_1011443	2021-01-30	B.1.429	Fulgent Genetics	Fulgent Genetics	Harry Gao, Mickey Li, John Gao, Joseph Fierro, Benafsh Sapra, Becky Tsai, Yan Meng, Doreen Ng, James Xie
hCoV-19/USA/CA-RD-RA03640/2021	EPI_ISL_1011476	2021-02-02	B.1.429	Fulgent Genetics	Fulgent Genetics	Harry Gao, Mickey Li, John Gao, Joseph Fierro, Benafsh Sapra, Becky Tsai, Yan Meng, Doreen Ng, James Xie
hCoV-19/USA/CA-RD-RA03654/2021	EPI_ISL_1011489	2021-02-02	B.1.429	Fulgent Genetics	Fulgent Genetics	Harry Gao, Mickey Li, John Gao, Joseph Fierro, Benafsh Sapra, Becky Tsai, Yan Meng, Doreen Ng, James Xie
hCoV-19/USA/CA-RD-RA03666/2021	EPI_ISL_1011498	2021-02-02	B.1.429	Fulgent Genetics	Fulgent Genetics	Harry Gao, Mickey Li, John Gao, Joseph Fierro, Benafsh Sapra, Becky Tsai, Yan Meng, Doreen Ng, James Xie
hCoV-19/USA/CO-Broad_WarriorLab-00131/2021	EPI_ISL_1011602	2021-01-18	B.1.429	Warrior Diagnostics Laboratory	Infectious Disease Program, Broad Institute of Harvard and MIT	Lemieux,J.E., Siddle,K.J., Marshall,J., ONeill,M., Bronson,A., Adams,G., Gladden-Young,A., Lagerborg,K., Rudy,M., DeRuff,K., Carter,A., Normandin,E., Bauer,M., Reilly,S., Tomkins-Tinch,C., Loreth,C., Chaluvadi,S., Birren,B.W., Gallagher,G., Smole,S., Park,D.J., MacInnis,B.L., and Sabeti,P.C.
hCoV-19/USA/CO-Broad_WarriorLab-00132/2021	EPI_ISL_1011603	2021-01-18	B.1.429	Warrior Diagnostics Laboratory	Infectious Disease Program, Broad Institute of Harvard and MIT	Lemieux,J.E., Siddle,K.J., Marshall,J., ONeill,M., Bronson,A., Adams,G., Gladden-Young,A., Lagerborg,K., Rudy,M., DeRuff,K., Carter,A., Normandin,E., Bauer,M., Reilly,S., Tomkins-Tinch,C., Loreth,C., Chaluvadi,S., Birren,B.W., Gallagher,G., Smole,S., Park,D.J., MacInnis,B.L., and Sabeti,P.C.
hCoV-19/USA/CO-Broad_WarriorLab-00137/2021	EPI_ISL_1011608	2021-01-19	B.1.429	Warrior Diagnostics Laboratory	Infectious Disease Program, Broad Institute of Harvard and MIT	Lemieux,J.E., Siddle,K.J., Marshall,J., ONeill,M., Bronson,A., Adams,G., Gladden-Young,A., Lagerborg,K., Rudy,M., DeRuff,K., Carter,A., Normandin,E., Bauer,M., Reilly,S., Tomkins-Tinch,C., Loreth,C., Chaluvadi,S., Birren,B.W., Gallagher,G., Smole,S., Park,D.J., MacInnis,B.L., and Sabeti,P.C.
hCoV-19/USA/CO-Broad_WarriorLab-00206/2021	EPI_ISL_1011666	2021-01-29	B.1.429	Warrior Diagnostics Laboratory	Infectious Disease Program, Broad Institute of Harvard and MIT	Lemieux,J.E., Siddle,K.J., Marshall,J., ONeill,M., Bronson,A., Adams,G., Gladden-Young,A., Lagerborg,K., Rudy,M., DeRuff,K., Carter,A., Normandin,E., Bauer,M., Reilly,S., Tomkins-Tinch,C., Loreth,C., Chaluvadi,S., Birren,B.W., Gallagher,G., Smole,S., Park,D.J., MacInnis,B.L., and Sabeti,P.C.
hCoV-19/USA/WA-S4552/2021	EPI_ISL_1015895	2021-01-26	B.1.429	Altius Institute for Biomedical Sciences	Seattle Flu Study	Deborah A. Nickerson, Chris D. Frazar, Jover Lee, Benjamin Pelle, Erica Ryke, Matthew Richardson, Amanda Adler, Elisabeth Brandstetter, Peter D. Han, Kairsten Fay, Misja Ilcisin, Kirsten Lacombe, Thomas R. Sibley, Melissa Truong, Caitlin R. Wolf, Ryan Alexander, Daniel Bates, Rebecca Bruders, Stephanie DeBaun, Clem Green, Muhammad Halimun, Jessica Halow, Kneshay Harper, Matt Hartman, Andrew Meuse…
hCoV-19/USA/CA-CDC-STM-000008670/2021	EPI_ISL_1016606	2021-02-02	B.1.429	Helix/Illumina	Respiratory Viruses Branch, Division of Viral Diseases, Centers for Disease Control and Prevention	Peter W. Cook, Dakota Howard, Dhwani Batra, Ben L. Rambo-Martin, Eileen de Feo, Jan Antico, Christine Tran, Matthew Tolentino, Shannon Wickline, Kim Gietzen, Brad Sickler, Jingtao Liu, Eric Allen, Phil Febbo, Summer Galloway, Nicole L. Washington, Simon White, Geraint Levan, Kelly Schiabor Barrett, Elizabeth Cirulli, Alexandre Bolze, Ary Ascencio, Charlotte Rivera-Garcia, Ryan Cho, Jason Nguyen, …
hCoV-19/USA/CA-CDC-STM-000008469/2021	EPI_ISL_1016609	2021-02-02	B.1.429	Helix/Illumina	Respiratory Viruses Branch, Division of Viral Diseases, Centers for Disease Control and Prevention	Peter W. Cook, Dakota Howard, Dhwani Batra, Ben L. Rambo-Martin, Eileen de Feo, Jan Antico, Christine Tran, Matthew Tolentino, Shannon Wickline, Kim Gietzen, Brad Sickler, Jingtao Liu, Eric Allen, Phil Febbo, Summer Galloway, Nicole L. Washington, Simon White, Geraint Levan, Kelly Schiabor Barrett, Elizabeth Cirulli, Alexandre Bolze, Ary Ascencio, Charlotte Rivera-Garcia, Ryan Cho, Jason Nguyen, …
hCoV-19/USA/CA-CDC-STM-000007858/2021	EPI_ISL_1016647	2021-01-31	B.1.429	Helix/Illumina	Respiratory Viruses Branch, Division of Viral Diseases, Centers for Disease Control and Prevention	Peter W. Cook, Dakota Howard, Dhwani Batra, Ben L. Rambo-Martin, Eileen de Feo, Jan Antico, Christine Tran, Matthew Tolentino, Shannon Wickline, Kim Gietzen, Brad Sickler, Jingtao Liu, Eric Allen, Phil Febbo, Summer Galloway, Nicole L. Washington, Simon White, Geraint Levan, Kelly Schiabor Barrett, Elizabeth Cirulli, Alexandre Bolze, Ary Ascencio, Charlotte Rivera-Garcia, Ryan Cho, Jason Nguyen, …
hCoV-19/USA/CA-PROV-840/2020	EPI_ISL_1017052	2020-12-30	B.1.429	Providence St. Joseph Health Orange - Chapman	Providence St. Joseph Health Molecular Genomics Laboratory	Alexa K Dowdell, Brian D Piening, Fred L Robinson, Carlo B Bifulco, Mary Campbell
hCoV-19/USA/CA-PROV-833/2020	EPI_ISL_1017075	2020-12-30	B.1.429	Providence St. Joseph Health Orange - Chapman	Providence St. Joseph Health Molecular Genomics Laboratory	Alexa K Dowdell, Brian D Piening, Fred L Robinson, Carlo B Bifulco, Mary Campbell
hCoV-19/USA/CA-PROV-835/2020	EPI_ISL_1017082	2020-12-29	B.1.429	Providence St. Joseph Health Orange - Chapman	Providence St. Joseph Health Molecular Genomics Laboratory	Alexa K Dowdell, Brian D Piening, Fred L Robinson, Carlo B Bifulco, Mary Campbell
hCoV-19/USA/CA-PROV-864/2020	EPI_ISL_1017087	2020-12-29	B.1.429	Providence St. Joseph Health Orange - Chapman	Providence St. Joseph Health Molecular Genomics Laboratory	Alexa K Dowdell, Brian D Piening, Fred L Robinson, Carlo B Bifulco, Mary Campbell
hCoV-19/USA/CA-PROV-862/2020	EPI_ISL_1017135	2020-12-22	B.1.429	Providence St. Joseph Health Orange - Chapman	Providence St. Joseph Health Molecular Genomics Laboratory	Alexa K Dowdell, Brian D Piening, Fred L Robinson, Carlo B Bifulco, Mary Campbell
hCoV-19/USA/CA-PROV-876/2020	EPI_ISL_1017143	2020-12-21	B.1.429	Providence St. Joseph Health Orange - Chapman	Providence St. Joseph Health Molecular Genomics Laboratory	Alexa K Dowdell, Brian D Piening, Fred L Robinson, Carlo B Bifulco, Mary Campbell
hCoV-19/USA/CA-PROV-881/2020	EPI_ISL_1017145	2020-12-21	B.1.429	Providence St. Joseph Health Orange - Chapman	Providence St. Joseph Health Molecular Genomics Laboratory	Alexa K Dowdell, Brian D Piening, Fred L Robinson, Carlo B Bifulco, Mary Campbell
hCoV-19/USA/WI-UW-3203/2021	EPI_ISL_1017800	2021-01-27	B.1.429	University of Wisconsin-Madison AIDS Vaccine Research Laboratories	University of Wisconsin-Madison AIDS Vaccine Research Laboratories	Gage Moreno, Katarina Braun, et al. AIDS Vaccine Research Laboratories
hCoV-19/USA/CA-CDC-LC0007529/2021	EPI_ISL_1021139	2021-01-19	B.1.429	Laboratory Corporation of America	Respiratory Viruses Branch, Division of Viral Diseases, Centers for Disease Control and Prevention	Peter W. Cook, Dakota Howard, Dhwani Batra, Ben L. Rambo-Martin, Clinton R. Paden, Suxiang Tong, Duncan MacCannell
hCoV-19/USA/CA-CDC-LC0006865/2021	EPI_ISL_1021245	2021-01-19	B.1.429	Laboratory Corporation of America	Respiratory Viruses Branch, Division of Viral Diseases, Centers for Disease Control and Prevention	Peter W. Cook, Dakota Howard, Dhwani Batra, Ben L. Rambo-Martin, Clinton R. Paden, Suxiang Tong, Duncan MacCannell
hCoV-19/USA/CA-CDC-LC0007545/2021	EPI_ISL_1021314	2021-01-19	B.1.429	Laboratory Corporation of America	Respiratory Viruses Branch, Division of Viral Diseases, Centers for Disease Control and Prevention	Peter W. Cook, Dakota Howard, Dhwani Batra, Ben L. Rambo-Martin, Clinton R. Paden, Suxiang Tong, Duncan MacCannell
hCoV-19/USA/NY-CDC-LC0008031/2021	EPI_ISL_1021368	2021-01-18	B.1.429	Laboratory Corporation of America	Respiratory Viruses Branch, Division of Viral Diseases, Centers for Disease Control and Prevention	Peter W. Cook, Dakota Howard, Dhwani Batra, Ben L. Rambo-Martin, Clinton R. Paden, Suxiang Tong, Duncan MacCannell
hCoV-19/USA/CA-CDC-LC0006065/2021	EPI_ISL_1021622	2021-01-18	B.1.429	Laboratory Corporation of America	Respiratory Viruses Branch, Division of Viral Diseases, Centers for Disease Control and Prevention	Peter W. Cook, Dakota Howard, Dhwani Batra, Ben L. Rambo-Martin, Clinton R. Paden, Suxiang Tong, Duncan MacCannell
hCoV-19/USA/CA-CDC-LC0005783/2021	EPI_ISL_1022126	2021-01-16	B.1.429	Laboratory Corporation of America	Respiratory Viruses Branch, Division of Viral Diseases, Centers for Disease Control and Prevention	Peter W. Cook, Dakota Howard, Dhwani Batra, Ben L. Rambo-Martin, Clinton R. Paden, Suxiang Tong, Duncan MacCannell
hCoV-19/USA/CA-CDC-LC0007766/2021	EPI_ISL_1022393	2021-01-15	B.1.429	Laboratory Corporation of America	Respiratory Viruses Branch, Division of Viral Diseases, Centers for Disease Control and Prevention	Peter W. Cook, Dakota Howard, Dhwani Batra, Ben L. Rambo-Martin, Clinton R. Paden, Suxiang Tong, Duncan MacCannell
hCoV-19/USA/HI-CDC-LC0004178/2021	EPI_ISL_1026032	2021-01-02	B.1.429	Laboratory Corporation of America	Respiratory Viruses Branch, Division of Viral Diseases, Centers for Disease Control and Prevention	Peter W. Cook, Dakota Howard, Dhwani Batra, Ben L. Rambo-Martin, Clinton R. Paden, Suxiang Tong, Duncan MacCannell
hCoV-19/USA/WA-CDC-LC0003355/2021	EPI_ISL_1026102	2021-01-10	B.1.429	Laboratory Corporation of America	Respiratory Viruses Branch, Division of Viral Diseases, Centers for Disease Control and Prevention	Peter W. Cook, Dakota Howard, Dhwani Batra, Ben L. Rambo-Martin, Clinton R. Paden, Suxiang Tong, Duncan MacCannell
hCoV-19/USA/UT-CDC-LC0004798/2021	EPI_ISL_1026776	2021-01-05	B.1.429	Laboratory Corporation of America	Respiratory Viruses Branch, Division of Viral Diseases, Centers for Disease Control and Prevention	Peter W. Cook, Dakota Howard, Dhwani Batra, Ben L. Rambo-Martin, Clinton R. Paden, Suxiang Tong, Duncan MacCannell
hCoV-19/USA/CA-RD-RA03737/2021	EPI_ISL_1026868	2021-02-04	B.1.429	Fulgent Genetics	Fulgent Genetics	Harry Gao, Mickey Li, John Gao, Joseph Fierro, Benafsh Sapra, Becky Tsai, Yan Meng, Doreen Ng, James Xie
hCoV-19/USA/CA-RD-RA04035/2021	EPI_ISL_1026954	2021-02-04	B.1.429	Fulgent Genetics	Fulgent Genetics	Harry Gao, Mickey Li, John Gao, Joseph Fierro, Benafsh Sapra, Becky Tsai, Yan Meng, Doreen Ng, James Xie
hCoV-19/USA/CA-RD-RA04048/2021	EPI_ISL_1027020	2021-02-04	B.1.429	Fulgent Genetics	Fulgent Genetics	Harry Gao, Mickey Li, John Gao, Joseph Fierro, Benafsh Sapra, Becky Tsai, Yan Meng, Doreen Ng, James Xie
hCoV-19/USA/CA-RD-RA04062/2021	EPI_ISL_1027026	2021-02-04	B.1.429	Fulgent Genetics	Fulgent Genetics	Harry Gao, Mickey Li, John Gao, Joseph Fierro, Benafsh Sapra, Becky Tsai, Yan Meng, Doreen Ng, James Xie
hCoV-19/USA/CA-RD-RA04008/2021	EPI_ISL_1027043	2021-02-04	B.1.429	Fulgent Genetics	Fulgent Genetics	Harry Gao, Mickey Li, John Gao, Joseph Fierro, Benafsh Sapra, Becky Tsai, Yan Meng, Doreen Ng, James Xie
hCoV-19/USA/CA-RD-RA03931/2021	EPI_ISL_1027047	2021-02-04	B.1.429	Fulgent Genetics	Fulgent Genetics	Harry Gao, Mickey Li, John Gao, Joseph Fierro, Benafsh Sapra, Becky Tsai, Yan Meng, Doreen Ng, James Xie
hCoV-19/USA/CA-RD-RA03925/2021	EPI_ISL_1027086	2021-02-03	B.1.429	Fulgent Genetics	Fulgent Genetics	Harry Gao, Mickey Li, John Gao, Joseph Fierro, Benafsh Sapra, Becky Tsai, Yan Meng, Doreen Ng, James Xie
hCoV-19/USA/CA-RD-RA03923/2021	EPI_ISL_1027087	2021-02-04	B.1.429	Fulgent Genetics	Fulgent Genetics	Harry Gao, Mickey Li, John Gao, Joseph Fierro, Benafsh Sapra, Becky Tsai, Yan Meng, Doreen Ng, James Xie
hCoV-19/USA/CA-RD-RA03841/2021	EPI_ISL_1027135	2021-02-04	B.1.429	Fulgent Genetics	Fulgent Genetics	Harry Gao, Mickey Li, John Gao, Joseph Fierro, Benafsh Sapra, Becky Tsai, Yan Meng, Doreen Ng, James Xie
hCoV-19/USA/CA-RD-RA03872/2021	EPI_ISL_1027140	2021-02-04	B.1.429	Fulgent Genetics	Fulgent Genetics	Harry Gao, Mickey Li, John Gao, Joseph Fierro, Benafsh Sapra, Becky Tsai, Yan Meng, Doreen Ng, James Xie
hCoV-19/USA/CA-RD-RA03882/2021	EPI_ISL_1027142	2021-02-04	B.1.429	Fulgent Genetics	Fulgent Genetics	Harry Gao, Mickey Li, John Gao, Joseph Fierro, Benafsh Sapra, Becky Tsai, Yan Meng, Doreen Ng, James Xie
hCoV-19/USA/CA-RD-RA03832/2021	EPI_ISL_1027147	2021-02-03	B.1.429	Fulgent Genetics	Fulgent Genetics	Harry Gao, Mickey Li, John Gao, Joseph Fierro, Benafsh Sapra, Becky Tsai, Yan Meng, Doreen Ng, James Xie
hCoV-19/USA/CA-RD-RA03864/2021	EPI_ISL_1027152	2021-02-04	B.1.429	Fulgent Genetics	Fulgent Genetics	Harry Gao, Mickey Li, John Gao, Joseph Fierro, Benafsh Sapra, Becky Tsai, Yan Meng, Doreen Ng, James Xie
hCoV-19/USA/CA-RD-RA03896/2021	EPI_ISL_1027163	2021-02-04	B.1.429	Fulgent Genetics	Fulgent Genetics	Harry Gao, Mickey Li, John Gao, Joseph Fierro, Benafsh Sapra, Becky Tsai, Yan Meng, Doreen Ng, James Xie
hCoV-19/USA/CA-RD-RA03887/2021	EPI_ISL_1027173	2021-02-04	B.1.429	Fulgent Genetics	Fulgent Genetics	Harry Gao, Mickey Li, John Gao, Joseph Fierro, Benafsh Sapra, Becky Tsai, Yan Meng, Doreen Ng, James Xie
hCoV-19/USA/CA-RD-RA01404/2020	EPI_ISL_1027184	2020-12-28	B.1.429	Fulgent Genetics	Fulgent Genetics	Harry Gao, Mickey Li, John Gao, Joseph Fierro, Benafsh Sapra, Becky Tsai, Yan Meng, Doreen Ng, James Xie
hCoV-19/USA/CA-RD-RA01424/2020	EPI_ISL_1027185	2020-12-28	B.1.429	Fulgent Genetics	Fulgent Genetics	Harry Gao, Mickey Li, John Gao, Joseph Fierro, Benafsh Sapra, Becky Tsai, Yan Meng, Doreen Ng, James Xie
hCoV-19/USA/CA-RD-RA01423/2020	EPI_ISL_1027229	2020-12-24	B.1.429	Fulgent Genetics	Fulgent Genetics	Harry Gao, Mickey Li, John Gao, Joseph Fierro, Benafsh Sapra, Becky Tsai, Yan Meng, Doreen Ng, James Xie
hCoV-19/USA/CA-CZB-22835/2020	EPI_ISL_1027382	2020-12-29	B.1.429	Orange County Public Health Lab	Chan-Zuckerberg Biohub	CZB Cliahub Consortium
hCoV-19/USA/CA-CDC-LC0002310/2020	EPI_ISL_1029774	2020-12-31	B.1.429	Laboratory Corporation of America	Respiratory Viruses Branch, Division of Viral Diseases, Centers for Disease Control and Prevention	Peter W. Cook, Dakota Howard, Dhwani Batra, Ben L. Rambo-Martin, Clinton R. Paden, Suxiang Tong, Duncan MacCannell
hCoV-19/USA/CA-CZB-22703/2020	EPI_ISL_1030469	2020-12-16	B.1.429	Orange County Public Health Lab	Chan-Zuckerberg Biohub	CZB Cliahub Consortium
hCoV-19/USA/WA-CDC-LC0010538/2021	EPI_ISL_1030607	2021-01-25	B.1.429	Laboratory Corporation of America	Respiratory Viruses Branch, Division of Viral Diseases, Centers for Disease Control and Prevention	Peter W. Cook, Dakota Howard, Dhwani Batra, Ben L. Rambo-Martin, Clinton R. Paden, Suxiang Tong, Duncan MacCannell
hCoV-19/USA/UT-CDC-LC0009258/2021	EPI_ISL_1030685	2021-01-22	B.1.429	Laboratory Corporation of America	Respiratory Viruses Branch, Division of Viral Diseases, Centers for Disease Control and Prevention	Peter W. Cook, Dakota Howard, Dhwani Batra, Ben L. Rambo-Martin, Clinton R. Paden, Suxiang Tong, Duncan MacCannell
hCoV-19/USA/FL-CDC-LC0010118/2021	EPI_ISL_1032126	2021-01-25	B.1.429	Laboratory Corporation of America	Respiratory Viruses Branch, Division of Viral Diseases, Centers for Disease Control and Prevention	Peter W. Cook, Dakota Howard, Dhwani Batra, Ben L. Rambo-Martin, Clinton R. Paden, Suxiang Tong, Duncan MacCannell
hCoV-19/USA/AZ-CDC-LC0008717/2021	EPI_ISL_1032270	2021-01-21	B.1.429	Laboratory Corporation of America	Respiratory Viruses Branch, Division of Viral Diseases, Centers for Disease Control and Prevention	Peter W. Cook, Dakota Howard, Dhwani Batra, Ben L. Rambo-Martin, Clinton R. Paden, Suxiang Tong, Duncan MacCannell
hCoV-19/USA/AZ-CDC-LC0008855/2021	EPI_ISL_1032314	2021-01-21	B.1.429	Laboratory Corporation of America	Respiratory Viruses Branch, Division of Viral Diseases, Centers for Disease Control and Prevention	Peter W. Cook, Dakota Howard, Dhwani Batra, Ben L. Rambo-Martin, Clinton R. Paden, Suxiang Tong, Duncan MacCannell
hCoV-19/USA/AZ-CDC-LC0008873/2021	EPI_ISL_1032320	2021-01-21	B.1.429	Laboratory Corporation of America	Respiratory Viruses Branch, Division of Viral Diseases, Centers for Disease Control and Prevention	Peter W. Cook, Dakota Howard, Dhwani Batra, Ben L. Rambo-Martin, Clinton R. Paden, Suxiang Tong, Duncan MacCannell
hCoV-19/USA/MO-CDC-LC0009069/2021	EPI_ISL_1032380	2021-01-21	B.1.429	Laboratory Corporation of America	Respiratory Viruses Branch, Division of Viral Diseases, Centers for Disease Control and Prevention	Peter W. Cook, Dakota Howard, Dhwani Batra, Ben L. Rambo-Martin, Clinton R. Paden, Suxiang Tong, Duncan MacCannell
hCoV-19/USA/CA-CDC-LC0009201/2021	EPI_ISL_1032411	2021-01-21	B.1.429	Laboratory Corporation of America	Respiratory Viruses Branch, Division of Viral Diseases, Centers for Disease Control and Prevention	Peter W. Cook, Dakota Howard, Dhwani Batra, Ben L. Rambo-Martin, Clinton R. Paden, Suxiang Tong, Duncan MacCannell
hCoV-19/USA/CA-CDC-LC0009205/2021	EPI_ISL_1032413	2021-01-21	B.1.429	Laboratory Corporation of America	Respiratory Viruses Branch, Division of Viral Diseases, Centers for Disease Control and Prevention	Peter W. Cook, Dakota Howard, Dhwani Batra, Ben L. Rambo-Martin, Clinton R. Paden, Suxiang Tong, Duncan MacCannell
hCoV-19/USA/KS-CDC-LC0008618/2021	EPI_ISL_1032487	2021-01-20	B.1.429	Laboratory Corporation of America	Respiratory Viruses Branch, Division of Viral Diseases, Centers for Disease Control and Prevention	Peter W. Cook, Dakota Howard, Dhwani Batra, Ben L. Rambo-Martin, Clinton R. Paden, Suxiang Tong, Duncan MacCannell
hCoV-19/USA/CA-RD-RA03228/2021	EPI_ISL_1032960	2021-01-30	B.1.429	Fulgent Genetics	Fulgent Genetics	Harry Gao, Mickey Li, John Gao, Joseph Fierro, Benafsh Sapra, Becky Tsai, Yan Meng, Doreen Ng, James Xie
hCoV-19/USA/CA-RD-RA03239/2021	EPI_ISL_1032970	2021-01-30	B.1.429	Fulgent Genetics	Fulgent Genetics	Harry Gao, Mickey Li, John Gao, Joseph Fierro, Benafsh Sapra, Becky Tsai, Yan Meng, Doreen Ng, James Xie
hCoV-19/USA/CA-RD-RA03318/2021	EPI_ISL_1032975	2021-01-29	B.1.429	Fulgent Genetics	Fulgent Genetics	Harry Gao, Mickey Li, John Gao, Joseph Fierro, Benafsh Sapra, Becky Tsai, Yan Meng, Doreen Ng, James Xie
hCoV-19/USA/CA-RD-RA03327/2021	EPI_ISL_1032982	2021-01-29	B.1.429	Fulgent Genetics	Fulgent Genetics	Harry Gao, Mickey Li, John Gao, Joseph Fierro, Benafsh Sapra, Becky Tsai, Yan Meng, Doreen Ng, James Xie
hCoV-19/USA/CA-RD-RA03329/2021	EPI_ISL_1032984	2021-01-29	B.1.429	Fulgent Genetics	Fulgent Genetics	Harry Gao, Mickey Li, John Gao, Joseph Fierro, Benafsh Sapra, Becky Tsai, Yan Meng, Doreen Ng, James Xie
hCoV-19/USA/CA-RD-RA03333/2021	EPI_ISL_1032986	2021-01-29	B.1.429	Fulgent Genetics	Fulgent Genetics	Harry Gao, Mickey Li, John Gao, Joseph Fierro, Benafsh Sapra, Becky Tsai, Yan Meng, Doreen Ng, James Xie
hCoV-19/USA/AZ-TG717270/2021	EPI_ISL_1036500	2021-01-20	B.1.429	Sonora Quest Laboratories	TGen North	Jolene Bowers, Megan Folkerts, Chris French, Hayley Yaglom, Ashlyn Pfeiffer, Darrin Lemmer, Dave Engelthaler, The Arizona COVID Genomics Union (ACGU)
hCoV-19/USA/NV-CDC-LC0011867/2021	EPI_ISL_1036987	2021-01-28	B.1.429	Laboratory Corporation of America	Respiratory Viruses Branch, Division of Viral Diseases, Centers for Disease Control and Prevention	Peter W. Cook, Dakota Howard, Dhwani Batra, Ben L. Rambo-Martin, Clinton R. Paden, Suxiang Tong, Duncan MacCannell
hCoV-19/USA/KS-CDC-LC0012925/2021	EPI_ISL_1037263	2021-02-01	B.1.429	Laboratory Corporation of America	Respiratory Viruses Branch, Division of Viral Diseases, Centers for Disease Control and Prevention	Peter W. Cook, Dakota Howard, Dhwani Batra, Ben L. Rambo-Martin, Clinton R. Paden, Suxiang Tong, Duncan MacCannell
hCoV-19/USA/AZ-CDC-LC0012214/2021	EPI_ISL_1038093	2021-01-30	B.1.429	Laboratory Corporation of America	Respiratory Viruses Branch, Division of Viral Diseases, Centers for Disease Control and Prevention	Peter W. Cook, Dakota Howard, Dhwani Batra, Ben L. Rambo-Martin, Clinton R. Paden, Suxiang Tong, Duncan MacCannell
hCoV-19/USA/ID-CDC-LC0013182/2021	EPI_ISL_1038234	2021-02-01	B.1.429	Laboratory Corporation of America	Respiratory Viruses Branch, Division of Viral Diseases, Centers for Disease Control and Prevention	Peter W. Cook, Dakota Howard, Dhwani Batra, Ben L. Rambo-Martin, Clinton R. Paden, Suxiang Tong, Duncan MacCannell
hCoV-19/USA/MD-CDC-LC0013057/2021	EPI_ISL_1038405	2021-02-01	B.1.429	Laboratory Corporation of America	Respiratory Viruses Branch, Division of Viral Diseases, Centers for Disease Control and Prevention	Peter W. Cook, Dakota Howard, Dhwani Batra, Ben L. Rambo-Martin, Clinton R. Paden, Suxiang Tong, Duncan MacCannell
hCoV-19/USA/MD-CDC-LC0012435/2021	EPI_ISL_1038507	2021-01-31	B.1.429	Laboratory Corporation of America	Respiratory Viruses Branch, Division of Viral Diseases, Centers for Disease Control and Prevention	Peter W. Cook, Dakota Howard, Dhwani Batra, Ben L. Rambo-Martin, Clinton R. Paden, Suxiang Tong, Duncan MacCannell
hCoV-19/USA/UT-CDC-LC0012540/2021	EPI_ISL_1038509	2021-01-31	B.1.429	Laboratory Corporation of America	Respiratory Viruses Branch, Division of Viral Diseases, Centers for Disease Control and Prevention	Peter W. Cook, Dakota Howard, Dhwani Batra, Ben L. Rambo-Martin, Clinton R. Paden, Suxiang Tong, Duncan MacCannell
hCoV-19/USA/TX-CDC-LC0011702/2021	EPI_ISL_1038555	2021-01-29	B.1.429	Laboratory Corporation of America	Respiratory Viruses Branch, Division of Viral Diseases, Centers for Disease Control and Prevention	Peter W. Cook, Dakota Howard, Dhwani Batra, Ben L. Rambo-Martin, Clinton R. Paden, Suxiang Tong, Duncan MacCannell
hCoV-19/USA/AZ-CDC-LC0011795/2021	EPI_ISL_1038561	2021-01-28	B.1.429	Laboratory Corporation of America	Respiratory Viruses Branch, Division of Viral Diseases, Centers for Disease Control and Prevention	Peter W. Cook, Dakota Howard, Dhwani Batra, Ben L. Rambo-Martin, Clinton R. Paden, Suxiang Tong, Duncan MacCannell
hCoV-19/USA/AZ-CDC-LC0012550/2021	EPI_ISL_1038592	2021-02-01	B.1.429	Laboratory Corporation of America	Respiratory Viruses Branch, Division of Viral Diseases, Centers for Disease Control and Prevention	Peter W. Cook, Dakota Howard, Dhwani Batra, Ben L. Rambo-Martin, Clinton R. Paden, Suxiang Tong, Duncan MacCannell
hCoV-19/USA/NV-CDC-LC0012606/2021	EPI_ISL_1038611	2021-02-01	B.1.429	Laboratory Corporation of America	Respiratory Viruses Branch, Division of Viral Diseases, Centers for Disease Control and Prevention	Peter W. Cook, Dakota Howard, Dhwani Batra, Ben L. Rambo-Martin, Clinton R. Paden, Suxiang Tong, Duncan MacCannell
hCoV-19/USA/AZ-CDC-LC0012537/2021	EPI_ISL_1038758	2021-01-31	B.1.429	Laboratory Corporation of America	Respiratory Viruses Branch, Division of Viral Diseases, Centers for Disease Control and Prevention	Peter W. Cook, Dakota Howard, Dhwani Batra, Ben L. Rambo-Martin, Clinton R. Paden, Suxiang Tong, Duncan MacCannell
hCoV-19/USA/KS-CDC-LC0012924/2021	EPI_ISL_1038772	2021-02-01	B.1.429	Laboratory Corporation of America	Respiratory Viruses Branch, Division of Viral Diseases, Centers for Disease Control and Prevention	Peter W. Cook, Dakota Howard, Dhwani Batra, Ben L. Rambo-Martin, Clinton R. Paden, Suxiang Tong, Duncan MacCannell
hCoV-19/USA/ID-CDC-LC0013208/2021	EPI_ISL_1038781	2021-02-01	B.1.429	Laboratory Corporation of America	Respiratory Viruses Branch, Division of Viral Diseases, Centers for Disease Control and Prevention	Peter W. Cook, Dakota Howard, Dhwani Batra, Ben L. Rambo-Martin, Clinton R. Paden, Suxiang Tong, Duncan MacCannell
hCoV-19/USA/CO-CDPHE-2100217313/2021	EPI_ISL_1038877	2021-01-13	B.1.429	Colorado Department of Public Health and Environment	Colorado Department of Puplic Health and Environment	Laura Bankers, Molly C. Hetherington-Rauth, Diana Ir, Shannon Ely, Shannon R. Matzinger, Sarah Elizabeth Totten, Emily A. Travanty
hCoV-19/USA/CA-LACPHL-AF00459/2021	EPI_ISL_1040063	2021-02-06	B.1.429	UCLA Clinical Micro Lab	Los Angeles County Public Health Laboratories	P. Hemarajata et al.
hCoV-19/USA/CA-LACPHL-AF00463/2021	EPI_ISL_1040067	2021-02-08	B.1.429	UCLA Clinical Micro Lab	Los Angeles County Public Health Laboratories	P. Hemarajata et al.
hCoV-19/USA/CA-LACPHL-AF00445/2021	EPI_ISL_1040425	2021-01-19	B.1.429	Los Angeles County Public Health Laboratories	Los Angeles County Public Health Laboratories	P. Hemarajata et al.
hCoV-19/USA/NY-PRL-2021_02_15_03H08/2021	EPI_ISL_1041726	2021-02-14	B.1.429	Pandemic Response Lab - NYC	Pandemic Response Lab, R&D	Henry Lee, Michael Hammerling, Melissa Hopkins, Cybill del Castillo, William Ward, Pradeep Bugga, Haiping Hao, Jon Laurent
hCoV-19/USA/WA-S4700/2021	EPI_ISL_1049548	2021-01-25	B.1.429	Washington State Department of Health	Seattle Flu Study	Deborah A. Nickerson, Chris D. Frazar, Jover Lee, Benjamin Pelle, Erica Ryke, Matthew Richardson, Amanda Adler, Elisabeth Brandstetter, Peter D. Han, Kairsten Fay, Misja Ilcisin, Kirsten Lacombe, Thomas R. Sibley, Melissa Truong, Caitlin R. Wolf, Romesh Gautom, Geoff Melly, Brian Hiatt, Philip Dykema, Scott Lindquist, Michael Boeckh, Janet A. Englund, Michael Famulare, Barry R. Lutz, Mark J. Ried…
hCoV-19/USA/WA-S4703/2021	EPI_ISL_1049551	2021-01-26	B.1.429	Washington State Department of Health	Seattle Flu Study	Deborah A. Nickerson, Chris D. Frazar, Jover Lee, Benjamin Pelle, Erica Ryke, Matthew Richardson, Amanda Adler, Elisabeth Brandstetter, Peter D. Han, Kairsten Fay, Misja Ilcisin, Kirsten Lacombe, Thomas R. Sibley, Melissa Truong, Caitlin R. Wolf, Romesh Gautom, Geoff Melly, Brian Hiatt, Philip Dykema, Scott Lindquist, Michael Boeckh, Janet A. Englund, Michael Famulare, Barry R. Lutz, Mark J. Ried…
hCoV-19/USA/WA-S4714/2021	EPI_ISL_1049562	2021-01-27	B.1.429	Washington State Department of Health	Seattle Flu Study	Deborah A. Nickerson, Chris D. Frazar, Jover Lee, Benjamin Pelle, Erica Ryke, Matthew Richardson, Amanda Adler, Elisabeth Brandstetter, Peter D. Han, Kairsten Fay, Misja Ilcisin, Kirsten Lacombe, Thomas R. Sibley, Melissa Truong, Caitlin R. Wolf, Romesh Gautom, Geoff Melly, Brian Hiatt, Philip Dykema, Scott Lindquist, Michael Boeckh, Janet A. Englund, Michael Famulare, Barry R. Lutz, Mark J. Ried…
hCoV-19/USA/WI-UW-3513/2021	EPI_ISL_1064313	2021-02-04	B.1.429	University of Wisconsin-Madison AIDS Vaccine Research Laboratories	University of Wisconsin-Madison AIDS Vaccine Research Laboratories	Gage Moreno, Katarina Braun, et al. AIDS Vaccine Research Laboratories
hCoV-19/USA/WI-WSLH-211065/2021	EPI_ISL_1067862	2021-02-01	B.1.429	Wisconsin State Laboratory of Hygiene Communicable Disease Division	Wisconsin State Laboratory of Hygiene Communicable Disease Division	Kelsey R. Florek, Abigail C. Shockey
hCoV-19/USA/CA-RD551-CV0010/2021	EPI_ISL_1068396	2021-02-05	B.1.429	Fulgent Genetics	Fulgent Genetics	Harry Gao, Mickey Li, John Gao, Joseph Fierro, Benafsh Sapra, Becky Tsai, Yan Meng, Doreen Ng, James Xie
hCoV-19/USA/CA-RD551-CV0020/2021	EPI_ISL_1068406	2021-02-03	B.1.429	Fulgent Genetics	Fulgent Genetics	Harry Gao, Mickey Li, John Gao, Joseph Fierro, Benafsh Sapra, Becky Tsai, Yan Meng, Doreen Ng, James Xie
hCoV-19/USA/CA-RD551-CV0076/2021	EPI_ISL_1068455	2021-02-05	B.1.429	Fulgent Genetics	Fulgent Genetics	Harry Gao, Mickey Li, John Gao, Joseph Fierro, Benafsh Sapra, Becky Tsai, Yan Meng, Doreen Ng, James Xie
hCoV-19/USA/CA-RD552-CV0048/2021	EPI_ISL_1068486	2021-02-05	B.1.429	Fulgent Genetics	Fulgent Genetics	Harry Gao, Mickey Li, John Gao, Joseph Fierro, Benafsh Sapra, Becky Tsai, Yan Meng, Doreen Ng, James Xie
hCoV-19/USA/CA-RD553-CV0011/2021	EPI_ISL_1068533	2021-02-05	B.1.429	Fulgent Genetics	Fulgent Genetics	Harry Gao, Mickey Li, John Gao, Joseph Fierro, Benafsh Sapra, Becky Tsai, Yan Meng, Doreen Ng, James Xie
hCoV-19/USA/CA-RD553-CV0012/2021	EPI_ISL_1068534	2021-02-05	B.1.429	Fulgent Genetics	Fulgent Genetics	Harry Gao, Mickey Li, John Gao, Joseph Fierro, Benafsh Sapra, Becky Tsai, Yan Meng, Doreen Ng, James Xie
hCoV-19/USA/CA-RD553-CV0015/2021	EPI_ISL_1068536	2021-02-05	B.1.429	Fulgent Genetics	Fulgent Genetics	Harry Gao, Mickey Li, John Gao, Joseph Fierro, Benafsh Sapra, Becky Tsai, Yan Meng, Doreen Ng, James Xie
hCoV-19/USA/CA-RD555-CV009/2021	EPI_ISL_1068604	2021-02-05	B.1.429	Fulgent Genetics	Fulgent Genetics	Harry Gao, Mickey Li, John Gao, Joseph Fierro, Benafsh Sapra, Becky Tsai, Yan Meng, Doreen Ng, James Xie
hCoV-19/USA/CA-RD555-CV0013/2021	EPI_ISL_1068608	2021-02-05	B.1.429	Fulgent Genetics	Fulgent Genetics	Harry Gao, Mickey Li, John Gao, Joseph Fierro, Benafsh Sapra, Becky Tsai, Yan Meng, Doreen Ng, James Xie
hCoV-19/USA/CA-RD555-CV0028/2021	EPI_ISL_1068622	2021-02-05	B.1.429	Fulgent Genetics	Fulgent Genetics	Harry Gao, Mickey Li, John Gao, Joseph Fierro, Benafsh Sapra, Becky Tsai, Yan Meng, Doreen Ng, James Xie
hCoV-19/USA/CA-RD582-CV0028/2021	EPI_ISL_1068623	2021-02-05	B.1.429	Fulgent Genetics	Fulgent Genetics	Harry Gao, Mickey Li, John Gao, Joseph Fierro, Benafsh Sapra, Becky Tsai, Yan Meng, Doreen Ng, James Xie
hCoV-19/USA/CA-RD555-CV0033/2021	EPI_ISL_1068629	2021-02-05	B.1.429	Fulgent Genetics	Fulgent Genetics	Harry Gao, Mickey Li, John Gao, Joseph Fierro, Benafsh Sapra, Becky Tsai, Yan Meng, Doreen Ng, James Xie
hCoV-19/USA/CA-RD555-CV0043/2021	EPI_ISL_1068637	2021-02-05	B.1.429	Fulgent Genetics	Fulgent Genetics	Harry Gao, Mickey Li, John Gao, Joseph Fierro, Benafsh Sapra, Becky Tsai, Yan Meng, Doreen Ng, James Xie
hCoV-19/USA/CA-RD555-CV0054/2021	EPI_ISL_1068647	2021-02-05	B.1.429	Fulgent Genetics	Fulgent Genetics	Harry Gao, Mickey Li, John Gao, Joseph Fierro, Benafsh Sapra, Becky Tsai, Yan Meng, Doreen Ng, James Xie
hCoV-19/USA/CA-RD555-CV0092/2021	EPI_ISL_1068680	2021-02-05	B.1.429	Fulgent Genetics	Fulgent Genetics	Harry Gao, Mickey Li, John Gao, Joseph Fierro, Benafsh Sapra, Becky Tsai, Yan Meng, Doreen Ng, James Xie
hCoV-19/USA/CA-RD556-CV003/2021	EPI_ISL_1068684	2021-02-04	B.1.429	Fulgent Genetics	Fulgent Genetics	Harry Gao, Mickey Li, John Gao, Joseph Fierro, Benafsh Sapra, Becky Tsai, Yan Meng, Doreen Ng, James Xie
hCoV-19/USA/CA-RD556-CV0034/2021	EPI_ISL_1068699	2021-02-04	B.1.429	Fulgent Genetics	Fulgent Genetics	Harry Gao, Mickey Li, John Gao, Joseph Fierro, Benafsh Sapra, Becky Tsai, Yan Meng, Doreen Ng, James Xie
hCoV-19/USA/CA-RD556-CV0049/2021	EPI_ISL_1068711	2021-02-04	B.1.429	Fulgent Genetics	Fulgent Genetics	Harry Gao, Mickey Li, John Gao, Joseph Fierro, Benafsh Sapra, Becky Tsai, Yan Meng, Doreen Ng, James Xie
hCoV-19/USA/CA-RD557-CV0041/2021	EPI_ISL_1068745	2021-02-05	B.1.429	Fulgent Genetics	Fulgent Genetics	Harry Gao, Mickey Li, John Gao, Joseph Fierro, Benafsh Sapra, Becky Tsai, Yan Meng, Doreen Ng, James Xie
hCoV-19/USA/CA-RD557-CV0053/2021	EPI_ISL_1068749	2021-02-05	B.1.429	Fulgent Genetics	Fulgent Genetics	Harry Gao, Mickey Li, John Gao, Joseph Fierro, Benafsh Sapra, Becky Tsai, Yan Meng, Doreen Ng, James Xie
hCoV-19/USA/CA-RD580-CV0012/2021	EPI_ISL_1068777	2021-02-08	B.1.429	Fulgent Genetics	Fulgent Genetics	Harry Gao, Mickey Li, John Gao, Joseph Fierro, Benafsh Sapra, Becky Tsai, Yan Meng, Doreen Ng, James Xie
hCoV-19/USA/CA-RD580-CV0019/2021	EPI_ISL_1068783	2021-02-08	B.1.429	Fulgent Genetics	Fulgent Genetics	Harry Gao, Mickey Li, John Gao, Joseph Fierro, Benafsh Sapra, Becky Tsai, Yan Meng, Doreen Ng, James Xie
hCoV-19/USA/CA-RD580-CV0027/2021	EPI_ISL_1068789	2021-02-08	B.1.429	Fulgent Genetics	Fulgent Genetics	Harry Gao, Mickey Li, John Gao, Joseph Fierro, Benafsh Sapra, Becky Tsai, Yan Meng, Doreen Ng, James Xie
hCoV-19/USA/CA-RD580-CV0055/2021	EPI_ISL_1068812	2021-02-08	B.1.429	Fulgent Genetics	Fulgent Genetics	Harry Gao, Mickey Li, John Gao, Joseph Fierro, Benafsh Sapra, Becky Tsai, Yan Meng, Doreen Ng, James Xie
hCoV-19/USA/CA-RD580-CV0061/2021	EPI_ISL_1068816	2021-02-08	B.1.429	Fulgent Genetics	Fulgent Genetics	Harry Gao, Mickey Li, John Gao, Joseph Fierro, Benafsh Sapra, Becky Tsai, Yan Meng, Doreen Ng, James Xie
hCoV-19/USA/CA-RD580-CV0072/2021	EPI_ISL_1068826	2021-02-08	B.1.429	Fulgent Genetics	Fulgent Genetics	Harry Gao, Mickey Li, John Gao, Joseph Fierro, Benafsh Sapra, Becky Tsai, Yan Meng, Doreen Ng, James Xie
hCoV-19/USA/CA-RD580-CV0081/2021	EPI_ISL_1068835	2021-02-08	B.1.429	Fulgent Genetics	Fulgent Genetics	Harry Gao, Mickey Li, John Gao, Joseph Fierro, Benafsh Sapra, Becky Tsai, Yan Meng, Doreen Ng, James Xie
hCoV-19/USA/CA-RD580-CV0087/2021	EPI_ISL_1068840	2021-02-08	B.1.429	Fulgent Genetics	Fulgent Genetics	Harry Gao, Mickey Li, John Gao, Joseph Fierro, Benafsh Sapra, Becky Tsai, Yan Meng, Doreen Ng, James Xie
hCoV-19/USA/CA-RD580-CV0095/2021	EPI_ISL_1068848	2021-02-08	B.1.429	Fulgent Genetics	Fulgent Genetics	Harry Gao, Mickey Li, John Gao, Joseph Fierro, Benafsh Sapra, Becky Tsai, Yan Meng, Doreen Ng, James Xie
hCoV-19/USA/CA-RD581-CV0017/2021	EPI_ISL_1068866	2021-02-05	B.1.429	Fulgent Genetics	Fulgent Genetics	Harry Gao, Mickey Li, John Gao, Joseph Fierro, Benafsh Sapra, Becky Tsai, Yan Meng, Doreen Ng, James Xie
hCoV-19/USA/CA-RD581-CV0018/2021	EPI_ISL_1068867	2021-02-05	B.1.429	Fulgent Genetics	Fulgent Genetics	Harry Gao, Mickey Li, John Gao, Joseph Fierro, Benafsh Sapra, Becky Tsai, Yan Meng, Doreen Ng, James Xie
hCoV-19/USA/CA-RD581-CV0031/2021	EPI_ISL_1068878	2021-02-05	B.1.429	Fulgent Genetics	Fulgent Genetics	Harry Gao, Mickey Li, John Gao, Joseph Fierro, Benafsh Sapra, Becky Tsai, Yan Meng, Doreen Ng, James Xie
hCoV-19/USA/CA-RD581-CV0058/2021	EPI_ISL_1068900	2021-02-05	B.1.429	Fulgent Genetics	Fulgent Genetics	Harry Gao, Mickey Li, John Gao, Joseph Fierro, Benafsh Sapra, Becky Tsai, Yan Meng, Doreen Ng, James Xie
hCoV-19/USA/CA-RD581-CV0070/2021	EPI_ISL_1068909	2021-02-05	B.1.429	Fulgent Genetics	Fulgent Genetics	Harry Gao, Mickey Li, John Gao, Joseph Fierro, Benafsh Sapra, Becky Tsai, Yan Meng, Doreen Ng, James Xie
hCoV-19/USA/CA-RD581-CV0083/2021	EPI_ISL_1068918	2021-02-05	B.1.429	Fulgent Genetics	Fulgent Genetics	Harry Gao, Mickey Li, John Gao, Joseph Fierro, Benafsh Sapra, Becky Tsai, Yan Meng, Doreen Ng, James Xie
hCoV-19/USA/CA-RD581-CV0088/2021	EPI_ISL_1068922	2021-02-05	B.1.429	Fulgent Genetics	Fulgent Genetics	Harry Gao, Mickey Li, John Gao, Joseph Fierro, Benafsh Sapra, Becky Tsai, Yan Meng, Doreen Ng, James Xie
hCoV-19/USA/CA-RD582-CV009/2021	EPI_ISL_1068932	2021-02-05	B.1.429	Fulgent Genetics	Fulgent Genetics	Harry Gao, Mickey Li, John Gao, Joseph Fierro, Benafsh Sapra, Becky Tsai, Yan Meng, Doreen Ng, James Xie
hCoV-19/USA/CA-RD582-CV0015/2021	EPI_ISL_1068938	2021-02-08	B.1.429	Fulgent Genetics	Fulgent Genetics	Harry Gao, Mickey Li, John Gao, Joseph Fierro, Benafsh Sapra, Becky Tsai, Yan Meng, Doreen Ng, James Xie
hCoV-19/USA/CA-RD582-CV0055/2021	EPI_ISL_1068964	2021-02-05	B.1.429	Fulgent Genetics	Fulgent Genetics	Harry Gao, Mickey Li, John Gao, Joseph Fierro, Benafsh Sapra, Becky Tsai, Yan Meng, Doreen Ng, James Xie
hCoV-19/USA/CA-RD582-CV0058/2021	EPI_ISL_1068966	2021-02-08	B.1.429	Fulgent Genetics	Fulgent Genetics	Harry Gao, Mickey Li, John Gao, Joseph Fierro, Benafsh Sapra, Becky Tsai, Yan Meng, Doreen Ng, James Xie
hCoV-19/USA/CA-RD582-CV0062/2021	EPI_ISL_1068968	2021-02-08	B.1.429	Fulgent Genetics	Fulgent Genetics	Harry Gao, Mickey Li, John Gao, Joseph Fierro, Benafsh Sapra, Becky Tsai, Yan Meng, Doreen Ng, James Xie
hCoV-19/USA/CA-RD582-CV0071/2021	EPI_ISL_1068976	2021-02-08	B.1.429	Fulgent Genetics	Fulgent Genetics	Harry Gao, Mickey Li, John Gao, Joseph Fierro, Benafsh Sapra, Becky Tsai, Yan Meng, Doreen Ng, James Xie
hCoV-19/USA/CA-RD583-CV0012/2021	EPI_ISL_1069009	2021-02-08	B.1.429	Fulgent Genetics	Fulgent Genetics	Harry Gao, Mickey Li, John Gao, Joseph Fierro, Benafsh Sapra, Becky Tsai, Yan Meng, Doreen Ng, James Xie
hCoV-19/USA/CA-RD583-CV0015/2021	EPI_ISL_1069012	2021-02-07	B.1.429	Fulgent Genetics	Fulgent Genetics	Harry Gao, Mickey Li, John Gao, Joseph Fierro, Benafsh Sapra, Becky Tsai, Yan Meng, Doreen Ng, James Xie
hCoV-19/USA/CA-RD583-CV0050/2021	EPI_ISL_1069039	2021-02-08	B.1.429	Fulgent Genetics	Fulgent Genetics	Harry Gao, Mickey Li, John Gao, Joseph Fierro, Benafsh Sapra, Becky Tsai, Yan Meng, Doreen Ng, James Xie
hCoV-19/USA/CA-RD583-CV0060/2021	EPI_ISL_1069046	2021-02-07	B.1.429	Fulgent Genetics	Fulgent Genetics	Harry Gao, Mickey Li, John Gao, Joseph Fierro, Benafsh Sapra, Becky Tsai, Yan Meng, Doreen Ng, James Xie
hCoV-19/USA/CA-RD583-CV0073/2021	EPI_ISL_1069055	2021-02-07	B.1.429	Fulgent Genetics	Fulgent Genetics	Harry Gao, Mickey Li, John Gao, Joseph Fierro, Benafsh Sapra, Becky Tsai, Yan Meng, Doreen Ng, James Xie
hCoV-19/USA/CA-RD584-CV0054/2021	EPI_ISL_1069102	2021-02-07	B.1.429	Fulgent Genetics	Fulgent Genetics	Harry Gao, Mickey Li, John Gao, Joseph Fierro, Benafsh Sapra, Becky Tsai, Yan Meng, Doreen Ng, James Xie
hCoV-19/USA/WA-UW-60052/2021	EPI_ISL_1069251	2021-01-20	B.1.429	UW Virology Lab	UW Virology Lab	Pavitra Roychoudhury, Hong Xie, Lasata Shrestha, Shah Mohamed Bakhash, Robert Livingston, Michelle Lin, Noah Baker, Meei-Li Huang, Keith R Jerome, Alexander Greninger
hCoV-19/USA/WA-UW-60745/2021	EPI_ISL_1069389	2021-01-29	B.1.429	UW Virology Lab	UW Virology Lab	Pavitra Roychoudhury, Hong Xie, Lasata Shrestha, Shah Mohamed Bakhash, Robert Livingston, Michelle Lin, Noah Baker, Meei-Li Huang, Keith R Jerome, Alexander Greninger
hCoV-19/USA/TX-HMH-MCoV-21146/2020	EPI_ISL_1075590	2020-12-31	B.1.429	Houston Methodist Hospital	Houston Methodist Hospital	S. Wesley Long, Randall J. Olsen, Paul A. Christensen, Sishir Subedi, Robert Olson, James J. Davis, Matthew Ojeda Saavedra, Prasanti Yerramilli, Layne Pruitt, Kristina Reppond, Madison N. Shyer, Jessica Cambric, Ilya J. Finkelstein, Jimmy Gollihar, and James M. Musser
hCoV-19/USA/TX-HMH-MCoV-21816/2021	EPI_ISL_1076263	2021-01-07	B.1.429	Houston Methodist Hospital	Houston Methodist Hospital	S. Wesley Long, Randall J. Olsen, Paul A. Christensen, Sishir Subedi, Robert Olson, James J. Davis, Matthew Ojeda Saavedra, Prasanti Yerramilli, Layne Pruitt, Kristina Reppond, Madison N. Shyer, Jessica Cambric, Ilya J. Finkelstein, Jimmy Gollihar, and James M. Musser
hCoV-19/USA/TX-HMH-MCoV-22272/2021	EPI_ISL_1076800	2021-01-10	B.1.429	Houston Methodist Hospital	Houston Methodist Hospital	S. Wesley Long, Randall J. Olsen, Paul A. Christensen, Sishir Subedi, Robert Olson, James J. Davis, Matthew Ojeda Saavedra, Prasanti Yerramilli, Layne Pruitt, Kristina Reppond, Madison N. Shyer, Jessica Cambric, Ilya J. Finkelstein, Jimmy Gollihar, and James M. Musser
hCoV-19/USA/TX-HMH-MCoV-23553/2021	EPI_ISL_1078083	2021-01-13	B.1.429	Houston Methodist Hospital	Houston Methodist Hospital	S. Wesley Long, Randall J. Olsen, Paul A. Christensen, Sishir Subedi, Robert Olson, James J. Davis, Matthew Ojeda Saavedra, Prasanti Yerramilli, Layne Pruitt, Kristina Reppond, Madison N. Shyer, Jessica Cambric, Ilya J. Finkelstein, Jimmy Gollihar, and James M. Musser
hCoV-19/USA/CA-CDC-QDX21496454/2021	EPI_ISL_1086697	2021-01-28	B.1.429	Quest Diagnostics Incorporated	Respiratory Viruses Branch, Division of Viral Diseases, Centers for Disease Control and Prevention	Peter W. Cook, Dakota Howard, Dhwani Batra, Ben L. Rambo-Martin, S. H. Rosenthal, A. Gerasimova, R. M. Kagan, B. Anderson, M. Hua, Y. Liu, L.E. Bernstein, K.E. Livingston, A. Perez, I. A. Shlyakhter, R. V. Rolando, R. Owen, P. Tanpaiboon, F. Lacbawan, Clinton R. Paden, Suxiang Tong, Duncan MacCannell
hCoV-19/USA/CA-CDC-QDX21495739/2021	EPI_ISL_1086699	2021-01-26	B.1.429	Quest Diagnostics Incorporated	Respiratory Viruses Branch, Division of Viral Diseases, Centers for Disease Control and Prevention	Peter W. Cook, Dakota Howard, Dhwani Batra, Ben L. Rambo-Martin, S. H. Rosenthal, A. Gerasimova, R. M. Kagan, B. Anderson, M. Hua, Y. Liu, L.E. Bernstein, K.E. Livingston, A. Perez, I. A. Shlyakhter, R. V. Rolando, R. Owen, P. Tanpaiboon, F. Lacbawan, Clinton R. Paden, Suxiang Tong, Duncan MacCannell
hCoV-19/USA/CA-CDC-QDX21496872/2021	EPI_ISL_1086710	2021-01-27	B.1.429	Quest Diagnostics Incorporated	Respiratory Viruses Branch, Division of Viral Diseases, Centers for Disease Control and Prevention	Peter W. Cook, Dakota Howard, Dhwani Batra, Ben L. Rambo-Martin, S. H. Rosenthal, A. Gerasimova, R. M. Kagan, B. Anderson, M. Hua, Y. Liu, L.E. Bernstein, K.E. Livingston, A. Perez, I. A. Shlyakhter, R. V. Rolando, R. Owen, P. Tanpaiboon, F. Lacbawan, Clinton R. Paden, Suxiang Tong, Duncan MacCannell
hCoV-19/USA/CA-CDC-QDX21496979/2021	EPI_ISL_1086730	2021-01-28	B.1.429	Quest Diagnostics Incorporated	Respiratory Viruses Branch, Division of Viral Diseases, Centers for Disease Control and Prevention	Peter W. Cook, Dakota Howard, Dhwani Batra, Ben L. Rambo-Martin, S. H. Rosenthal, A. Gerasimova, R. M. Kagan, B. Anderson, M. Hua, Y. Liu, L.E. Bernstein, K.E. Livingston, A. Perez, I. A. Shlyakhter, R. V. Rolando, R. Owen, P. Tanpaiboon, F. Lacbawan, Clinton R. Paden, Suxiang Tong, Duncan MacCannell
hCoV-19/USA/CA-ALSR-6549/2021	EPI_ISL_1081390	2021-01-20	B.1.429	Sharp HealthCare Laboratory	Andersen lab at Scripps Research	SEARCH Alliance San Diego with Aaron Harding, Jacquelyn Berumen, Cathy Woerle, Liam McGinnis, Art Mendoza, Omid Bakhtar
hCoV-19/USA/CA-ALSR-6667/2021	EPI_ISL_1081502	2021-01-19	B.1.429	Sharp HealthCare Laboratory	Andersen lab at Scripps Research	SEARCH Alliance San Diego with Aaron Harding, Jacquelyn Berumen, Cathy Woerle, Liam McGinnis, Art Mendoza, Omid Bakhtar
hCoV-19/USA/CA-ALSR-6680/2021	EPI_ISL_1081515	2021-01-19	B.1.429	Sharp HealthCare Laboratory	Andersen lab at Scripps Research	SEARCH Alliance San Diego with Aaron Harding, Jacquelyn Berumen, Cathy Woerle, Liam McGinnis, Art Mendoza, Omid Bakhtar
hCoV-19/USA/CA-ALSR-6682/2021	EPI_ISL_1081517	2021-01-19	B.1.429	Sharp HealthCare Laboratory	Andersen lab at Scripps Research	SEARCH Alliance San Diego with Aaron Harding, Jacquelyn Berumen, Cathy Woerle, Liam McGinnis, Art Mendoza, Omid Bakhtar
hCoV-19/Mexico/BCN-ALSR-6709/2021	EPI_ISL_1081544	2021-01-19	B.1.429	Sharp HealthCare Laboratory	Andersen lab at Scripps Research	SEARCH Alliance San Diego with Aaron Harding, Jacquelyn Berumen, Cathy Woerle, Liam McGinnis, Art Mendoza, Omid Bakhtar
hCoV-19/USA/CA-ALSR-6834/2021	EPI_ISL_1081646	2021-01-15	B.1.429	Scripps Medical Laboratory	Andersen lab at Scripps Research	SEARCH Alliance San Diego with Michael Quigley, Ellen Stefanski, Ian Mchardy
hCoV-19/USA/CA-ALSR-6916/2021	EPI_ISL_1081707	2021-01-21	B.1.429	Scripps Medical Laboratory	Andersen lab at Scripps Research	SEARCH Alliance San Diego with Michael Quigley, Ellen Stefanski, Ian Mchardy
hCoV-19/USA/CA-ALSR-6920/2021	EPI_ISL_1081710	2021-01-22	B.1.429	Scripps Medical Laboratory	Andersen lab at Scripps Research	SEARCH Alliance San Diego with Michael Quigley, Ellen Stefanski, Ian Mchardy
hCoV-19/USA/CA-ALSR-6960/2021	EPI_ISL_1081731	2021-01-21	B.1.429	Scripps Medical Laboratory	Andersen lab at Scripps Research	SEARCH Alliance San Diego with Michael Quigley, Ellen Stefanski, Ian Mchardy
hCoV-19/USA/NV-CDC-QDX21364989/2021	EPI_ISL_1086366	2021-01-22	B.1.429	Quest Diagnostics Incorporated	Respiratory Viruses Branch, Division of Viral Diseases, Centers for Disease Control and Prevention	Peter W. Cook, Dakota Howard, Dhwani Batra, Ben L. Rambo-Martin, S. H. Rosenthal, A. Gerasimova, R. M. Kagan, B. Anderson, M. Hua, Y. Liu, L.E. Bernstein, K.E. Livingston, A. Perez, I. A. Shlyakhter, R. V. Rolando, R. Owen, P. Tanpaiboon, F. Lacbawan, Clinton R. Paden, Suxiang Tong, Duncan MacCannell
hCoV-19/USA/MO-CDC-QDX21567398/2021	EPI_ISL_1086393	2021-01-29	B.1.429	Quest Diagnostics Incorporated	Respiratory Viruses Branch, Division of Viral Diseases, Centers for Disease Control and Prevention	Peter W. Cook, Dakota Howard, Dhwani Batra, Ben L. Rambo-Martin, S. H. Rosenthal, A. Gerasimova, R. M. Kagan, B. Anderson, M. Hua, Y. Liu, L.E. Bernstein, K.E. Livingston, A. Perez, I. A. Shlyakhter, R. V. Rolando, R. Owen, P. Tanpaiboon, F. Lacbawan, Clinton R. Paden, Suxiang Tong, Duncan MacCannell
hCoV-19/USA/NV-CDC-QDX21640456/2021	EPI_ISL_1087648	2021-02-01	B.1.429	Quest Diagnostics Incorporated	Respiratory Viruses Branch, Division of Viral Diseases, Centers for Disease Control and Prevention	Peter W. Cook, Dakota Howard, Dhwani Batra, Ben L. Rambo-Martin, S. H. Rosenthal, A. Gerasimova, R. M. Kagan, B. Anderson, M. Hua, Y. Liu, L.E. Bernstein, K.E. Livingston, A. Perez, I. A. Shlyakhter, R. V. Rolando, R. Owen, P. Tanpaiboon, F. Lacbawan, Clinton R. Paden, Suxiang Tong, Duncan MacCannell
hCoV-19/USA/CA-CDC-QDX21611771/2021	EPI_ISL_1087679	2021-02-01	B.1.429	Quest Diagnostics Incorporated	Respiratory Viruses Branch, Division of Viral Diseases, Centers for Disease Control and Prevention	Peter W. Cook, Dakota Howard, Dhwani Batra, Ben L. Rambo-Martin, S. H. Rosenthal, A. Gerasimova, R. M. Kagan, B. Anderson, M. Hua, Y. Liu, L.E. Bernstein, K.E. Livingston, A. Perez, I. A. Shlyakhter, R. V. Rolando, R. Owen, P. Tanpaiboon, F. Lacbawan, Clinton R. Paden, Suxiang Tong, Duncan MacCannell
hCoV-19/USA/MO-CDC-QDX21605909/2021	EPI_ISL_1087737	2021-02-01	B.1.429	Quest Diagnostics Incorporated	Respiratory Viruses Branch, Division of Viral Diseases, Centers for Disease Control and Prevention	Peter W. Cook, Dakota Howard, Dhwani Batra, Ben L. Rambo-Martin, S. H. Rosenthal, A. Gerasimova, R. M. Kagan, B. Anderson, M. Hua, Y. Liu, L.E. Bernstein, K.E. Livingston, A. Perez, I. A. Shlyakhter, R. V. Rolando, R. Owen, P. Tanpaiboon, F. Lacbawan, Clinton R. Paden, Suxiang Tong, Duncan MacCannell
hCoV-19/USA/NV-CDC-QDX21611818/2021	EPI_ISL_1087785	2021-01-31	B.1.429	Quest Diagnostics Incorporated	Respiratory Viruses Branch, Division of Viral Diseases, Centers for Disease Control and Prevention	Peter W. Cook, Dakota Howard, Dhwani Batra, Ben L. Rambo-Martin, S. H. Rosenthal, A. Gerasimova, R. M. Kagan, B. Anderson, M. Hua, Y. Liu, L.E. Bernstein, K.E. Livingston, A. Perez, I. A. Shlyakhter, R. V. Rolando, R. Owen, P. Tanpaiboon, F. Lacbawan, Clinton R. Paden, Suxiang Tong, Duncan MacCannell
hCoV-19/USA/CA-CDC-QDX21611691/2021	EPI_ISL_1087786	2021-01-31	B.1.429	Quest Diagnostics Incorporated	Respiratory Viruses Branch, Division of Viral Diseases, Centers for Disease Control and Prevention	Peter W. Cook, Dakota Howard, Dhwani Batra, Ben L. Rambo-Martin, S. H. Rosenthal, A. Gerasimova, R. M. Kagan, B. Anderson, M. Hua, Y. Liu, L.E. Bernstein, K.E. Livingston, A. Perez, I. A. Shlyakhter, R. V. Rolando, R. Owen, P. Tanpaiboon, F. Lacbawan, Clinton R. Paden, Suxiang Tong, Duncan MacCannell
hCoV-19/USA/NV-CDC-QDX21611991/2021	EPI_ISL_1087808	2021-01-31	B.1.429	Quest Diagnostics Incorporated	Respiratory Viruses Branch, Division of Viral Diseases, Centers for Disease Control and Prevention	Peter W. Cook, Dakota Howard, Dhwani Batra, Ben L. Rambo-Martin, S. H. Rosenthal, A. Gerasimova, R. M. Kagan, B. Anderson, M. Hua, Y. Liu, L.E. Bernstein, K.E. Livingston, A. Perez, I. A. Shlyakhter, R. V. Rolando, R. Owen, P. Tanpaiboon, F. Lacbawan, Clinton R. Paden, Suxiang Tong, Duncan MacCannell
hCoV-19/USA/CA-CDC-QDX21613086/2021	EPI_ISL_1087834	2021-01-31	B.1.429	Quest Diagnostics Incorporated	Respiratory Viruses Branch, Division of Viral Diseases, Centers for Disease Control and Prevention	Peter W. Cook, Dakota Howard, Dhwani Batra, Ben L. Rambo-Martin, S. H. Rosenthal, A. Gerasimova, R. M. Kagan, B. Anderson, M. Hua, Y. Liu, L.E. Bernstein, K.E. Livingston, A. Perez, I. A. Shlyakhter, R. V. Rolando, R. Owen, P. Tanpaiboon, F. Lacbawan, Clinton R. Paden, Suxiang Tong, Duncan MacCannell
hCoV-19/USA/CA-CDC-QDX21613516/2021	EPI_ISL_1087854	2021-01-31	B.1.429	Quest Diagnostics Incorporated	Respiratory Viruses Branch, Division of Viral Diseases, Centers for Disease Control and Prevention	Peter W. Cook, Dakota Howard, Dhwani Batra, Ben L. Rambo-Martin, S. H. Rosenthal, A. Gerasimova, R. M. Kagan, B. Anderson, M. Hua, Y. Liu, L.E. Bernstein, K.E. Livingston, A. Perez, I. A. Shlyakhter, R. V. Rolando, R. Owen, P. Tanpaiboon, F. Lacbawan, Clinton R. Paden, Suxiang Tong, Duncan MacCannell
hCoV-19/USA/CA-CDC-QDX21613191/2021	EPI_ISL_1087858	2021-01-31	B.1.429	Quest Diagnostics Incorporated	Respiratory Viruses Branch, Division of Viral Diseases, Centers for Disease Control and Prevention	Peter W. Cook, Dakota Howard, Dhwani Batra, Ben L. Rambo-Martin, S. H. Rosenthal, A. Gerasimova, R. M. Kagan, B. Anderson, M. Hua, Y. Liu, L.E. Bernstein, K.E. Livingston, A. Perez, I. A. Shlyakhter, R. V. Rolando, R. Owen, P. Tanpaiboon, F. Lacbawan, Clinton R. Paden, Suxiang Tong, Duncan MacCannell
hCoV-19/USA/NV-CDC-QDX21641291/2021	EPI_ISL_1087864	2021-01-31	B.1.429	Quest Diagnostics Incorporated	Respiratory Viruses Branch, Division of Viral Diseases, Centers for Disease Control and Prevention	Peter W. Cook, Dakota Howard, Dhwani Batra, Ben L. Rambo-Martin, S. H. Rosenthal, A. Gerasimova, R. M. Kagan, B. Anderson, M. Hua, Y. Liu, L.E. Bernstein, K.E. Livingston, A. Perez, I. A. Shlyakhter, R. V. Rolando, R. Owen, P. Tanpaiboon, F. Lacbawan, Clinton R. Paden, Suxiang Tong, Duncan MacCannell
hCoV-19/USA/CA-CDC-QDX21613351/2021	EPI_ISL_1087896	2021-01-31	B.1.429	Quest Diagnostics Incorporated	Respiratory Viruses Branch, Division of Viral Diseases, Centers for Disease Control and Prevention	Peter W. Cook, Dakota Howard, Dhwani Batra, Ben L. Rambo-Martin, S. H. Rosenthal, A. Gerasimova, R. M. Kagan, B. Anderson, M. Hua, Y. Liu, L.E. Bernstein, K.E. Livingston, A. Perez, I. A. Shlyakhter, R. V. Rolando, R. Owen, P. Tanpaiboon, F. Lacbawan, Clinton R. Paden, Suxiang Tong, Duncan MacCannell
hCoV-19/USA/CA-CDC-QDX21613264/2021	EPI_ISL_1087950	2021-01-31	B.1.429	Quest Diagnostics Incorporated	Respiratory Viruses Branch, Division of Viral Diseases, Centers for Disease Control and Prevention	Peter W. Cook, Dakota Howard, Dhwani Batra, Ben L. Rambo-Martin, S. H. Rosenthal, A. Gerasimova, R. M. Kagan, B. Anderson, M. Hua, Y. Liu, L.E. Bernstein, K.E. Livingston, A. Perez, I. A. Shlyakhter, R. V. Rolando, R. Owen, P. Tanpaiboon, F. Lacbawan, Clinton R. Paden, Suxiang Tong, Duncan MacCannell
hCoV-19/USA/CA-CDC-QDX21712342/2021	EPI_ISL_1088080	2021-02-03	B.1.429	Quest Diagnostics Incorporated	Respiratory Viruses Branch, Division of Viral Diseases, Centers for Disease Control and Prevention	Peter W. Cook, Dakota Howard, Dhwani Batra, Ben L. Rambo-Martin, S. H. Rosenthal, A. Gerasimova, R. M. Kagan, B. Anderson, M. Hua, Y. Liu, L.E. Bernstein, K.E. Livingston, A. Perez, I. A. Shlyakhter, R. V. Rolando, R. Owen, P. Tanpaiboon, F. Lacbawan, Clinton R. Paden, Suxiang Tong, Duncan MacCannell
hCoV-19/USA/CA-CDC-QDX21712279/2021	EPI_ISL_1088087	2021-02-03	B.1.429	Quest Diagnostics Incorporated	Respiratory Viruses Branch, Division of Viral Diseases, Centers for Disease Control and Prevention	Peter W. Cook, Dakota Howard, Dhwani Batra, Ben L. Rambo-Martin, S. H. Rosenthal, A. Gerasimova, R. M. Kagan, B. Anderson, M. Hua, Y. Liu, L.E. Bernstein, K.E. Livingston, A. Perez, I. A. Shlyakhter, R. V. Rolando, R. Owen, P. Tanpaiboon, F. Lacbawan, Clinton R. Paden, Suxiang Tong, Duncan MacCannell
hCoV-19/USA/TX-CDC-QDX21760392/2021	EPI_ISL_1088367	2021-02-01	B.1.429	Quest Diagnostics Incorporated	Respiratory Viruses Branch, Division of Viral Diseases, Centers for Disease Control and Prevention	Peter W. Cook, Dakota Howard, Dhwani Batra, Ben L. Rambo-Martin, S. H. Rosenthal, A. Gerasimova, R. M. Kagan, B. Anderson, M. Hua, Y. Liu, L.E. Bernstein, K.E. Livingston, A. Perez, I. A. Shlyakhter, R. V. Rolando, R. Owen, P. Tanpaiboon, F. Lacbawan, Clinton R. Paden, Suxiang Tong, Duncan MacCannell
hCoV-19/USA/CA-CDC-QDX21613368/2021	EPI_ISL_1088413	2021-01-31	B.1.429	Quest Diagnostics Incorporated	Respiratory Viruses Branch, Division of Viral Diseases, Centers for Disease Control and Prevention	Peter W. Cook, Dakota Howard, Dhwani Batra, Ben L. Rambo-Martin, S. H. Rosenthal, A. Gerasimova, R. M. Kagan, B. Anderson, M. Hua, Y. Liu, L.E. Bernstein, K.E. Livingston, A. Perez, I. A. Shlyakhter, R. V. Rolando, R. Owen, P. Tanpaiboon, F. Lacbawan, Clinton R. Paden, Suxiang Tong, Duncan MacCannell
hCoV-19/USA/CA-CDC-QDX21613128/2021	EPI_ISL_1088417	2021-01-31	B.1.429	Quest Diagnostics Incorporated	Respiratory Viruses Branch, Division of Viral Diseases, Centers for Disease Control and Prevention	Peter W. Cook, Dakota Howard, Dhwani Batra, Ben L. Rambo-Martin, S. H. Rosenthal, A. Gerasimova, R. M. Kagan, B. Anderson, M. Hua, Y. Liu, L.E. Bernstein, K.E. Livingston, A. Perez, I. A. Shlyakhter, R. V. Rolando, R. Owen, P. Tanpaiboon, F. Lacbawan, Clinton R. Paden, Suxiang Tong, Duncan MacCannell
hCoV-19/USA/CA-CDC-QDX21612667/2021	EPI_ISL_1088426	2021-01-31	B.1.429	Quest Diagnostics Incorporated	Respiratory Viruses Branch, Division of Viral Diseases, Centers for Disease Control and Prevention	Peter W. Cook, Dakota Howard, Dhwani Batra, Ben L. Rambo-Martin, S. H. Rosenthal, A. Gerasimova, R. M. Kagan, B. Anderson, M. Hua, Y. Liu, L.E. Bernstein, K.E. Livingston, A. Perez, I. A. Shlyakhter, R. V. Rolando, R. Owen, P. Tanpaiboon, F. Lacbawan, Clinton R. Paden, Suxiang Tong, Duncan MacCannell
hCoV-19/USA/CA-CDC-QDX21613273/2021	EPI_ISL_1088434	2021-01-31	B.1.429	Quest Diagnostics Incorporated	Respiratory Viruses Branch, Division of Viral Diseases, Centers for Disease Control and Prevention	Peter W. Cook, Dakota Howard, Dhwani Batra, Ben L. Rambo-Martin, S. H. Rosenthal, A. Gerasimova, R. M. Kagan, B. Anderson, M. Hua, Y. Liu, L.E. Bernstein, K.E. Livingston, A. Perez, I. A. Shlyakhter, R. V. Rolando, R. Owen, P. Tanpaiboon, F. Lacbawan, Clinton R. Paden, Suxiang Tong, Duncan MacCannell
hCoV-19/USA/CA-CDC-QDX21613585/2021	EPI_ISL_1088440	2021-01-31	B.1.429	Quest Diagnostics Incorporated	Respiratory Viruses Branch, Division of Viral Diseases, Centers for Disease Control and Prevention	Peter W. Cook, Dakota Howard, Dhwani Batra, Ben L. Rambo-Martin, S. H. Rosenthal, A. Gerasimova, R. M. Kagan, B. Anderson, M. Hua, Y. Liu, L.E. Bernstein, K.E. Livingston, A. Perez, I. A. Shlyakhter, R. V. Rolando, R. Owen, P. Tanpaiboon, F. Lacbawan, Clinton R. Paden, Suxiang Tong, Duncan MacCannell
hCoV-19/USA/CA-CDC-QDX21611337/2021	EPI_ISL_1088448	2021-02-01	B.1.429	Quest Diagnostics Incorporated	Respiratory Viruses Branch, Division of Viral Diseases, Centers for Disease Control and Prevention	Peter W. Cook, Dakota Howard, Dhwani Batra, Ben L. Rambo-Martin, S. H. Rosenthal, A. Gerasimova, R. M. Kagan, B. Anderson, M. Hua, Y. Liu, L.E. Bernstein, K.E. Livingston, A. Perez, I. A. Shlyakhter, R. V. Rolando, R. Owen, P. Tanpaiboon, F. Lacbawan, Clinton R. Paden, Suxiang Tong, Duncan MacCannell
hCoV-19/USA/CA-CDC-QDX21613573/2021	EPI_ISL_1088466	2021-01-31	B.1.429	Quest Diagnostics Incorporated	Respiratory Viruses Branch, Division of Viral Diseases, Centers for Disease Control and Prevention	Peter W. Cook, Dakota Howard, Dhwani Batra, Ben L. Rambo-Martin, S. H. Rosenthal, A. Gerasimova, R. M. Kagan, B. Anderson, M. Hua, Y. Liu, L.E. Bernstein, K.E. Livingston, A. Perez, I. A. Shlyakhter, R. V. Rolando, R. Owen, P. Tanpaiboon, F. Lacbawan, Clinton R. Paden, Suxiang Tong, Duncan MacCannell
hCoV-19/USA/CA-CDC-QDX21613325/2021	EPI_ISL_1088547	2021-01-31	B.1.429	Quest Diagnostics Incorporated	Respiratory Viruses Branch, Division of Viral Diseases, Centers for Disease Control and Prevention	Peter W. Cook, Dakota Howard, Dhwani Batra, Ben L. Rambo-Martin, S. H. Rosenthal, A. Gerasimova, R. M. Kagan, B. Anderson, M. Hua, Y. Liu, L.E. Bernstein, K.E. Livingston, A. Perez, I. A. Shlyakhter, R. V. Rolando, R. Owen, P. Tanpaiboon, F. Lacbawan, Clinton R. Paden, Suxiang Tong, Duncan MacCannell
hCoV-19/USA/CA-CDC-STM-000011286/2021	EPI_ISL_1088661	2021-02-09	B.1.429	Helix / Illumina	Respiratory Viruses Branch, Division of Viral Diseases, Centers for Disease Control and Prevention	Peter W. Cook, Dakota Howard, Dhwani Batra, Ben L. Rambo-Martin, Eileen de Feo, Jan Antico, Christine Tran, Matthew Tolentino, Shannon Wickline, Kim Gietzen, Brad Sickler, Jingtao Liu, Eric Allen, Phil Febbo, Summer Galloway, Nicole L. Washington, Simon White, Geraint Levan, Kelly Schiabor Barrett, Elizabeth Cirulli, Alexandre Bolze, Ary Ascencio, Charlotte Rivera-Garcia, Ryan Cho, Jason Nguyen, …
hCoV-19/USA/CA-CDC-STM-000007462/2021	EPI_ISL_1088777	2021-01-29	B.1.429	Helix / Illumina	Respiratory Viruses Branch, Division of Viral Diseases, Centers for Disease Control and Prevention	Peter W. Cook, Dakota Howard, Dhwani Batra, Ben L. Rambo-Martin, Eileen de Feo, Jan Antico, Christine Tran, Matthew Tolentino, Shannon Wickline, Kim Gietzen, Brad Sickler, Jingtao Liu, Eric Allen, Phil Febbo, Summer Galloway, Nicole L. Washington, Simon White, Geraint Levan, Kelly Schiabor Barrett, Elizabeth Cirulli, Alexandre Bolze, Ary Ascencio, Charlotte Rivera-Garcia, Ryan Cho, Jason Nguyen, …
hCoV-19/USA/CA-CDC-STM-000008964/2021	EPI_ISL_1089012	2021-02-04	B.1.429	Helix / Illumina	Respiratory Viruses Branch, Division of Viral Diseases, Centers for Disease Control and Prevention	Peter W. Cook, Dakota Howard, Dhwani Batra, Ben L. Rambo-Martin, Eileen de Feo, Jan Antico, Christine Tran, Matthew Tolentino, Shannon Wickline, Kim Gietzen, Brad Sickler, Jingtao Liu, Eric Allen, Phil Febbo, Summer Galloway, Nicole L. Washington, Simon White, Geraint Levan, Kelly Schiabor Barrett, Elizabeth Cirulli, Alexandre Bolze, Ary Ascencio, Charlotte Rivera-Garcia, Ryan Cho, Jason Nguyen, …
hCoV-19/USA/CA-CDC-STM-000010274/2021	EPI_ISL_1089074	2021-02-07	B.1.429	Helix / Illumina	Respiratory Viruses Branch, Division of Viral Diseases, Centers for Disease Control and Prevention	Peter W. Cook, Dakota Howard, Dhwani Batra, Ben L. Rambo-Martin, Eileen de Feo, Jan Antico, Christine Tran, Matthew Tolentino, Shannon Wickline, Kim Gietzen, Brad Sickler, Jingtao Liu, Eric Allen, Phil Febbo, Summer Galloway, Nicole L. Washington, Simon White, Geraint Levan, Kelly Schiabor Barrett, Elizabeth Cirulli, Alexandre Bolze, Ary Ascencio, Charlotte Rivera-Garcia, Ryan Cho, Jason Nguyen, …
hCoV-19/USA/AZ-CDC-STM-000010223/2021	EPI_ISL_1089103	2021-02-06	B.1.429	Helix / Illumina	Respiratory Viruses Branch, Division of Viral Diseases, Centers for Disease Control and Prevention	Peter W. Cook, Dakota Howard, Dhwani Batra, Ben L. Rambo-Martin, Eileen de Feo, Jan Antico, Christine Tran, Matthew Tolentino, Shannon Wickline, Kim Gietzen, Brad Sickler, Jingtao Liu, Eric Allen, Phil Febbo, Summer Galloway, Nicole L. Washington, Simon White, Geraint Levan, Kelly Schiabor Barrett, Elizabeth Cirulli, Alexandre Bolze, Ary Ascencio, Charlotte Rivera-Garcia, Ryan Cho, Jason Nguyen, …
hCoV-19/USA/CA-CDC-STM-000010485/2021	EPI_ISL_1089138	2021-02-09	B.1.429	Helix / Illumina	Respiratory Viruses Branch, Division of Viral Diseases, Centers for Disease Control and Prevention	Peter W. Cook, Dakota Howard, Dhwani Batra, Ben L. Rambo-Martin, Eileen de Feo, Jan Antico, Christine Tran, Matthew Tolentino, Shannon Wickline, Kim Gietzen, Brad Sickler, Jingtao Liu, Eric Allen, Phil Febbo, Summer Galloway, Nicole L. Washington, Simon White, Geraint Levan, Kelly Schiabor Barrett, Elizabeth Cirulli, Alexandre Bolze, Ary Ascencio, Charlotte Rivera-Garcia, Ryan Cho, Jason Nguyen, …
hCoV-19/USA/TX-CDC-STM-000010430/2021	EPI_ISL_1089140	2021-02-07	B.1.429	Helix / Illumina	Respiratory Viruses Branch, Division of Viral Diseases, Centers for Disease Control and Prevention	Peter W. Cook, Dakota Howard, Dhwani Batra, Ben L. Rambo-Martin, Eileen de Feo, Jan Antico, Christine Tran, Matthew Tolentino, Shannon Wickline, Kim Gietzen, Brad Sickler, Jingtao Liu, Eric Allen, Phil Febbo, Summer Galloway, Nicole L. Washington, Simon White, Geraint Levan, Kelly Schiabor Barrett, Elizabeth Cirulli, Alexandre Bolze, Ary Ascencio, Charlotte Rivera-Garcia, Ryan Cho, Jason Nguyen, …
hCoV-19/USA/NV-CDC-QDX21954687/2021	EPI_ISL_1090319	2021-02-09	B.1.429	Quest Diagnostics Incorporated	Respiratory Viruses Branch, Division of Viral Diseases, Centers for Disease Control and Prevention	Peter W. Cook, Dakota Howard, Dhwani Batra, Ben L. Rambo-Martin, S. H. Rosenthal, A. Gerasimova, R. M. Kagan, B. Anderson, M. Hua, Y. Liu, L.E. Bernstein, K.E. Livingston, A. Perez, I. A. Shlyakhter, R. V. Rolando, R. Owen, P. Tanpaiboon, F. Lacbawan, Clinton R. Paden, Suxiang Tong, Duncan MacCannell
hCoV-19/USA/CA-CDC-QDX21796200/2021	EPI_ISL_1090694	2021-02-08	B.1.429	Quest Diagnostics Incorporated	Respiratory Viruses Branch, Division of Viral Diseases, Centers for Disease Control and Prevention	Peter W. Cook, Dakota Howard, Dhwani Batra, Ben L. Rambo-Martin, S. H. Rosenthal, A. Gerasimova, R. M. Kagan, B. Anderson, M. Hua, Y. Liu, L.E. Bernstein, K.E. Livingston, A. Perez, I. A. Shlyakhter, R. V. Rolando, R. Owen, P. Tanpaiboon, F. Lacbawan, Clinton R. Paden, Suxiang Tong, Duncan MacCannell
hCoV-19/USA/TN-CDC-QDX21802954/2021	EPI_ISL_1090862	2021-02-05	B.1.429	Quest Diagnostics Incorporated	Respiratory Viruses Branch, Division of Viral Diseases, Centers for Disease Control and Prevention	Peter W. Cook, Dakota Howard, Dhwani Batra, Ben L. Rambo-Martin, S. H. Rosenthal, A. Gerasimova, R. M. Kagan, B. Anderson, M. Hua, Y. Liu, L.E. Bernstein, K.E. Livingston, A. Perez, I. A. Shlyakhter, R. V. Rolando, R. Owen, P. Tanpaiboon, F. Lacbawan, Clinton R. Paden, Suxiang Tong, Duncan MacCannell
hCoV-19/USA/FL-CDC-QDX21868789/2021	EPI_ISL_1090912	2021-02-08	B.1.429	Quest Diagnostics Incorporated	Respiratory Viruses Branch, Division of Viral Diseases, Centers for Disease Control and Prevention	Peter W. Cook, Dakota Howard, Dhwani Batra, Ben L. Rambo-Martin, S. H. Rosenthal, A. Gerasimova, R. M. Kagan, B. Anderson, M. Hua, Y. Liu, L.E. Bernstein, K.E. Livingston, A. Perez, I. A. Shlyakhter, R. V. Rolando, R. Owen, P. Tanpaiboon, F. Lacbawan, Clinton R. Paden, Suxiang Tong, Duncan MacCannell
hCoV-19/USA/WA-CDC-QDX21803890/2021	EPI_ISL_1091030	2021-02-05	B.1.429	Quest Diagnostics Incorporated	Respiratory Viruses Branch, Division of Viral Diseases, Centers for Disease Control and Prevention	Peter W. Cook, Dakota Howard, Dhwani Batra, Ben L. Rambo-Martin, S. H. Rosenthal, A. Gerasimova, R. M. Kagan, B. Anderson, M. Hua, Y. Liu, L.E. Bernstein, K.E. Livingston, A. Perez, I. A. Shlyakhter, R. V. Rolando, R. Owen, P. Tanpaiboon, F. Lacbawan, Clinton R. Paden, Suxiang Tong, Duncan MacCannell
hCoV-19/USA/WA-CDC-QDX21804100/2021	EPI_ISL_1091032	2021-02-05	B.1.429	Quest Diagnostics Incorporated	Respiratory Viruses Branch, Division of Viral Diseases, Centers for Disease Control and Prevention	Peter W. Cook, Dakota Howard, Dhwani Batra, Ben L. Rambo-Martin, S. H. Rosenthal, A. Gerasimova, R. M. Kagan, B. Anderson, M. Hua, Y. Liu, L.E. Bernstein, K.E. Livingston, A. Perez, I. A. Shlyakhter, R. V. Rolando, R. Owen, P. Tanpaiboon, F. Lacbawan, Clinton R. Paden, Suxiang Tong, Duncan MacCannell
hCoV-19/USA/RI-USAFSAM-S0527/2021	EPI_ISL_1091725	2021-01-06	B.1.429	US Air Force School of Aerospace Medicine	US Air Force School of Aerospace Medicine	Anthony Fries, Jennifer Meyer, William Gruner, William Buggele, Amanda Javorina, Sarah Purves, Clarise Starr, Elizabeth Macias
hCoV-19/USA/WA-CDC-2-3859298/2021	EPI_ISL_1094770	2021-01-25	B.1.429	WA State Department of Health	Respiratory Viruses Branch, Division of Viral Diseases, Centers for Disease Control and Prevention	Krista Queen, Yan Li, Ying Tao, Jing Zhang, Anna Uehara, Anna Montmayeur, Clinton R. Paden, Peter W. Cook, Rachel Marine, Mili Sheth, Jasmine Padilla, Sarah Nobles, Mark Burroughs, Lori Rowe, Haibin Wang, Ben L. Rambo-Martin, Dhwani Batra, Justin Lee, Suxiang Tong
hCoV-19/USA/OK-CDC-2-3851550/2021	EPI_ISL_1094801	2021-01-26	B.1.429	OK Public Health Laboratory, Oklahoma State DOH	Respiratory Viruses Branch, Division of Viral Diseases, Centers for Disease Control and Prevention	Krista Queen, Yan Li, Ying Tao, Jing Zhang, Anna Uehara, Anna Montmayeur, Clinton R. Paden, Peter W. Cook, Rachel Marine, Mili Sheth, Jasmine Padilla, Sarah Nobles, Mark Burroughs, Lori Rowe, Haibin Wang, Ben L. Rambo-Martin, Dhwani Batra, Justin Lee, Suxiang Tong
hCoV-19/USA/WA-CDC-2-3859284/2021	EPI_ISL_1095319	2021-01-26	B.1.429	WA State Department of Health	Respiratory Viruses Branch, Division of Viral Diseases, Centers for Disease Control and Prevention	Krista Queen, Yan Li, Ying Tao, Jing Zhang, Anna Uehara, Anna Montmayeur, Clinton R. Paden, Peter W. Cook, Rachel Marine, Mili Sheth, Jasmine Padilla, Sarah Nobles, Mark Burroughs, Lori Rowe, Haibin Wang, Ben L. Rambo-Martin, Dhwani Batra, Justin Lee, Suxiang Tong
hCoV-19/USA/CA-RD601-CV0077/2021	EPI_ISL_1095649	2021-02-03	B.1.429	Fulgent Genetics	Fulgent Genetics	Harry Gao, Mickey Li, John Gao, Joseph Fierro, Benafsh Sapra, Becky Tsai, Yan Meng, Doreen Ng, James Xie
hCoV-19/USA/CA-RD601-CV0088/2021	EPI_ISL_1095652	2021-02-10	B.1.429	Fulgent Genetics	Fulgent Genetics	Harry Gao, Mickey Li, John Gao, Joseph Fierro, Benafsh Sapra, Becky Tsai, Yan Meng, Doreen Ng, James Xie
hCoV-19/USA/CA-RD601-CV0025/2021	EPI_ISL_1095674	2021-02-03	B.1.429	Fulgent Genetics	Fulgent Genetics	Harry Gao, Mickey Li, John Gao, Joseph Fierro, Benafsh Sapra, Becky Tsai, Yan Meng, Doreen Ng, James Xie
hCoV-19/USA/CA-RD597-CV0076/2021	EPI_ISL_1095784	2021-02-11	B.1.429	Fulgent Genetics	Fulgent Genetics	Harry Gao, Mickey Li, John Gao, Joseph Fierro, Benafsh Sapra, Becky Tsai, Yan Meng, Doreen Ng, James Xie
hCoV-19/USA/CA-RD597-CV004/2021	EPI_ISL_1095787	2021-02-11	B.1.429	Fulgent Genetics	Fulgent Genetics	Harry Gao, Mickey Li, John Gao, Joseph Fierro, Benafsh Sapra, Becky Tsai, Yan Meng, Doreen Ng, James Xie
hCoV-19/USA/CA-RD597-CV005/2021	EPI_ISL_1095788	2021-02-11	B.1.429	Fulgent Genetics	Fulgent Genetics	Harry Gao, Mickey Li, John Gao, Joseph Fierro, Benafsh Sapra, Becky Tsai, Yan Meng, Doreen Ng, James Xie
hCoV-19/USA/CA-RD597-CV0052/2021	EPI_ISL_1095793	2021-02-11	B.1.429	Fulgent Genetics	Fulgent Genetics	Harry Gao, Mickey Li, John Gao, Joseph Fierro, Benafsh Sapra, Becky Tsai, Yan Meng, Doreen Ng, James Xie
hCoV-19/USA/CA-RD597-CV0082/2021	EPI_ISL_1095798	2021-02-09	B.1.429	Fulgent Genetics	Fulgent Genetics	Harry Gao, Mickey Li, John Gao, Joseph Fierro, Benafsh Sapra, Becky Tsai, Yan Meng, Doreen Ng, James Xie
hCoV-19/USA/CA-RD597-CV0095/2021	EPI_ISL_1095800	2021-02-11	B.1.429	Fulgent Genetics	Fulgent Genetics	Harry Gao, Mickey Li, John Gao, Joseph Fierro, Benafsh Sapra, Becky Tsai, Yan Meng, Doreen Ng, James Xie
hCoV-19/USA/CA-RD597-CV0048/2021	EPI_ISL_1095806	2021-02-11	B.1.429	Fulgent Genetics	Fulgent Genetics	Harry Gao, Mickey Li, John Gao, Joseph Fierro, Benafsh Sapra, Becky Tsai, Yan Meng, Doreen Ng, James Xie
hCoV-19/USA/CA-RD597-CV0025/2021	EPI_ISL_1095808	2021-02-09	B.1.429	Fulgent Genetics	Fulgent Genetics	Harry Gao, Mickey Li, John Gao, Joseph Fierro, Benafsh Sapra, Becky Tsai, Yan Meng, Doreen Ng, James Xie
hCoV-19/USA/CA-RD597-CV0069/2021	EPI_ISL_1095821	2021-02-09	B.1.429	Fulgent Genetics	Fulgent Genetics	Harry Gao, Mickey Li, John Gao, Joseph Fierro, Benafsh Sapra, Becky Tsai, Yan Meng, Doreen Ng, James Xie
hCoV-19/USA/CA-RD597-CV0070/2021	EPI_ISL_1095822	2021-02-09	B.1.429	Fulgent Genetics	Fulgent Genetics	Harry Gao, Mickey Li, John Gao, Joseph Fierro, Benafsh Sapra, Becky Tsai, Yan Meng, Doreen Ng, James Xie
hCoV-19/USA/CA-RD597-CV0081/2021	EPI_ISL_1095824	2021-02-09	B.1.429	Fulgent Genetics	Fulgent Genetics	Harry Gao, Mickey Li, John Gao, Joseph Fierro, Benafsh Sapra, Becky Tsai, Yan Meng, Doreen Ng, James Xie
hCoV-19/USA/CA-RD597-CV0092/2021	EPI_ISL_1095827	2021-02-09	B.1.429	Fulgent Genetics	Fulgent Genetics	Harry Gao, Mickey Li, John Gao, Joseph Fierro, Benafsh Sapra, Becky Tsai, Yan Meng, Doreen Ng, James Xie
hCoV-19/USA/CA-RD597-CV0090/2021	EPI_ISL_1095846	2021-02-09	B.1.429	Fulgent Genetics	Fulgent Genetics	Harry Gao, Mickey Li, John Gao, Joseph Fierro, Benafsh Sapra, Becky Tsai, Yan Meng, Doreen Ng, James Xie
hCoV-19/USA/CA-RD597-CV0087/2021	EPI_ISL_1095850	2021-02-09	B.1.429	Fulgent Genetics	Fulgent Genetics	Harry Gao, Mickey Li, John Gao, Joseph Fierro, Benafsh Sapra, Becky Tsai, Yan Meng, Doreen Ng, James Xie
hCoV-19/USA/CA-RD598-CV0079/2021	EPI_ISL_1095859	2021-02-11	B.1.429	Fulgent Genetics	Fulgent Genetics	Harry Gao, Mickey Li, John Gao, Joseph Fierro, Benafsh Sapra, Becky Tsai, Yan Meng, Doreen Ng, James Xie
hCoV-19/USA/CA-RD598-CV0089/2021	EPI_ISL_1095873	2021-02-11	B.1.429	Fulgent Genetics	Fulgent Genetics	Harry Gao, Mickey Li, John Gao, Joseph Fierro, Benafsh Sapra, Becky Tsai, Yan Meng, Doreen Ng, James Xie
hCoV-19/USA/CA-RD598-CV0015/2021	EPI_ISL_1095907	2021-02-11	B.1.429	Fulgent Genetics	Fulgent Genetics	Harry Gao, Mickey Li, John Gao, Joseph Fierro, Benafsh Sapra, Becky Tsai, Yan Meng, Doreen Ng, James Xie
hCoV-19/USA/CA-RD599-CV006/2021	EPI_ISL_1095915	2021-02-10	B.1.429	Fulgent Genetics	Fulgent Genetics	Harry Gao, Mickey Li, John Gao, Joseph Fierro, Benafsh Sapra, Becky Tsai, Yan Meng, Doreen Ng, James Xie
hCoV-19/USA/CA-RD599-CV0072/2021	EPI_ISL_1095916	2021-02-10	B.1.429	Fulgent Genetics	Fulgent Genetics	Harry Gao, Mickey Li, John Gao, Joseph Fierro, Benafsh Sapra, Becky Tsai, Yan Meng, Doreen Ng, James Xie
hCoV-19/USA/CA-RD599-CV0094/2021	EPI_ISL_1095932	2021-02-10	B.1.429	Fulgent Genetics	Fulgent Genetics	Harry Gao, Mickey Li, John Gao, Joseph Fierro, Benafsh Sapra, Becky Tsai, Yan Meng, Doreen Ng, James Xie
hCoV-19/USA/CA-RD599-CV0055/2021	EPI_ISL_1095955	2021-02-10	B.1.429	Fulgent Genetics	Fulgent Genetics	Harry Gao, Mickey Li, John Gao, Joseph Fierro, Benafsh Sapra, Becky Tsai, Yan Meng, Doreen Ng, James Xie
hCoV-19/USA/CA-RD599-CV0049/2021	EPI_ISL_1095977	2021-02-10	B.1.429	Fulgent Genetics	Fulgent Genetics	Harry Gao, Mickey Li, John Gao, Joseph Fierro, Benafsh Sapra, Becky Tsai, Yan Meng, Doreen Ng, James Xie
hCoV-19/USA/CA-RD600-CV0024/2021	EPI_ISL_1095983	2021-02-10	B.1.429	Fulgent Genetics	Fulgent Genetics	Harry Gao, Mickey Li, John Gao, Joseph Fierro, Benafsh Sapra, Becky Tsai, Yan Meng, Doreen Ng, James Xie
hCoV-19/USA/CA-RD600-CV0020/2021	EPI_ISL_1096018	2021-02-10	B.1.429	Fulgent Genetics	Fulgent Genetics	Harry Gao, Mickey Li, John Gao, Joseph Fierro, Benafsh Sapra, Becky Tsai, Yan Meng, Doreen Ng, James Xie
hCoV-19/USA/CA-RD600-CV0093/2021	EPI_ISL_1096021	2021-02-10	B.1.429	Fulgent Genetics	Fulgent Genetics	Harry Gao, Mickey Li, John Gao, Joseph Fierro, Benafsh Sapra, Becky Tsai, Yan Meng, Doreen Ng, James Xie
hCoV-19/USA/CA-RD600-CV006/2021	EPI_ISL_1096027	2021-02-10	B.1.429	Fulgent Genetics	Fulgent Genetics	Harry Gao, Mickey Li, John Gao, Joseph Fierro, Benafsh Sapra, Becky Tsai, Yan Meng, Doreen Ng, James Xie
hCoV-19/USA/CA-RD600-CV0010/2021	EPI_ISL_1096028	2021-02-10	B.1.429	Fulgent Genetics	Fulgent Genetics	Harry Gao, Mickey Li, John Gao, Joseph Fierro, Benafsh Sapra, Becky Tsai, Yan Meng, Doreen Ng, James Xie
hCoV-19/USA/CO-CDPHE-2100368959/2021	EPI_ISL_1097551	2021-02-06	B.1.429	Colorado Department of Public Health and Environment	Colorado Department of Puplic Health and Environment	Laura Bankers, Molly C. Hetherington-Rauth, Diana Ir, Shannon Ely, Shannon R. Matzinger, Sarah Elizabeth Totten, Emily A. Travanty
hCoV-19/USA/CO-CDPHE-2100400381/2021	EPI_ISL_1097618	2021-02-08	B.1.429	Colorado Department of Public Health and Environment	Colorado Department of Puplic Health and Environment	Laura Bankers, Molly C. Hetherington-Rauth, Diana Ir, Shannon Ely, Shannon R. Matzinger, Sarah Elizabeth Totten, Emily A. Travanty
hCoV-19/USA/CA-LACPHL-AF00473/2021	EPI_ISL_1097728	2021-02-01	B.1.429	Los Angeles County Public Health Laboratories	Los Angeles County Public Health Laboratories	P. Hemarajata et al.
hCoV-19/USA/CA-LACPHL-AF00503/2021	EPI_ISL_1098623	2021-02-12	B.1.429	UCLA Clinical Micro Lab	Los Angeles County Public Health Laboratories	P. Hemarajata et al.
hCoV-19/USA/CA-LACPHL-AF00505/2021	EPI_ISL_1098625	2021-02-13	B.1.429	UCLA Clinical Micro Lab	Los Angeles County Public Health Laboratories	P. Hemarajata et al.
hCoV-19/USA/CA-LACPHL-AF00506/2021	EPI_ISL_1098626	2021-02-13	B.1.429	UCLA Clinical Micro Lab	Los Angeles County Public Health Laboratories	P. Hemarajata et al.
hCoV-19/USA/CA-LACPHL-AF00508/2021	EPI_ISL_1098628	2021-01-08	B.1.429	MD Laboratories	Los Angeles County Public Health Laboratories	P. Hemarajata et al.
hCoV-19/USA/CA-LACPHL-AF00511/2021	EPI_ISL_1098631	2021-02-06	B.1.429	UCLA Clinical Micro Lab	Los Angeles County Public Health Laboratories	P. Hemarajata et al.
hCoV-19/USA/CA-LACPHL-AF00520/2021	EPI_ISL_1098640	2021-02-17	B.1.429	Los Angeles County Public Health Laboratories	Los Angeles County Public Health Laboratories	P. Hemarajata et al.
hCoV-19/USA/WA-UW-60954/2021	EPI_ISL_1110087	2021-02-03	B.1.429	UW Virology Lab	UW Virology Lab	Pavitra Roychoudhury, Hong Xie, Lasata Shrestha, Shah Mohamed Bakhash, Michelle Lin, Noah Baker, Meei-Li Huang, Keith R Jerome, Alexander Greninger
hCoV-19/USA/WA-UW-60979/2021	EPI_ISL_1110108	2021-02-03	B.1.429	UW Virology Lab	UW Virology Lab	Pavitra Roychoudhury, Hong Xie, Lasata Shrestha, Shah Mohamed Bakhash, Michelle Lin, Noah Baker, Meei-Li Huang, Keith R Jerome, Alexander Greninger
hCoV-19/USA/AZ-TG724066/2021	EPI_ISL_1113358	2021-01-20	B.1.429	Sonora Quest Laboratories	TGen North	Jolene Bowers, Megan Folkerts, Chris French, Hayley Yaglom, Ashlyn Pfeiffer, Darrin Lemmer, Dave Engelthaler, The Arizona COVID Genomics Union (ACGU)
hCoV-19/USA/AZ-TG725009/2021	EPI_ISL_1113649	2021-01-20	B.1.429	Sonora Quest Laboratories	TGen North	Jolene Bowers, Megan Folkerts, Chris French, Hayley Yaglom, Ashlyn Pfeiffer, Darrin Lemmer, Dave Engelthaler, The Arizona COVID Genomics Union (ACGU)
hCoV-19/USA/OH-CDC-QDX22025638/2021	EPI_ISL_1114656	2021-02-12	B.1.429	Quest Diagnostics Incorporated	Respiratory Viruses Branch, Division of Viral Diseases, Centers for Disease Control and Prevention	Peter W. Cook, Dakota Howard, Dhwani Batra, Ben L. Rambo-Martin, S. H. Rosenthal, A. Gerasimova, R. M. Kagan, B. Anderson, M. Hua, Y. Liu, L.E. Bernstein, K.E. Livingston, A. Perez, I. A. Shlyakhter, R. V. Rolando, R. Owen, P. Tanpaiboon, F. Lacbawan, Clinton R. Paden, Suxiang Tong, Duncan MacCannell
hCoV-19/USA/HI-CDC-QDX22026082/2021	EPI_ISL_1114662	2021-02-13	B.1.429	Quest Diagnostics Incorporated	Respiratory Viruses Branch, Division of Viral Diseases, Centers for Disease Control and Prevention	Peter W. Cook, Dakota Howard, Dhwani Batra, Ben L. Rambo-Martin, S. H. Rosenthal, A. Gerasimova, R. M. Kagan, B. Anderson, M. Hua, Y. Liu, L.E. Bernstein, K.E. Livingston, A. Perez, I. A. Shlyakhter, R. V. Rolando, R. Owen, P. Tanpaiboon, F. Lacbawan, Clinton R. Paden, Suxiang Tong, Duncan MacCannell
hCoV-19/USA/OR-OHSU-9591/2021	EPI_ISL_1122226	2021-01-09	B.1.429	OHSU Lab Services Molecular Microbiology Lab	Oregon SARS-CoV-2 Genome Sequencing Center	Brendan L. O'Connell, Sally Grindstaff, Kayla Carter, Ruth V. Nichols, Alec J. Hirsch, Donna Hansel, Guang Fan, Xuan, Qin, Daniel N. Streblow, William B. Messer, Andrew C. Adey, Benjamin N. Bimber, Brian J. O’Roak
hCoV-19/USA/UT-UPHL-2103105924/2021	EPI_ISL_1313741	2021-01-20	B.1.429	Utah Public Health Laboratory	Utah Public Health Laboratory	Erin L. Young, Kelly F. Oakeson, Tara Gallagher
hCoV-19/USA/UT-UPHL-2103434527/2021	EPI_ISL_1313792	2021-01-26	B.1.429	Utah Public Health Laboratory	Utah Public Health Laboratory	Erin L. Young, Kelly F. Oakeson, Tara Gallagher
hCoV-19/USA/UT-UPHL-2103161883/2021	EPI_ISL_1313872	2021-01-20	B.1.429	Utah Public Health Laboratory	Utah Public Health Laboratory	Erin L. Young, Kelly F. Oakeson, Tara Gallagher
hCoV-19/USA/OH-CDC-QDX22720777/2021	EPI_ISL_1314557	2021-03-03	B.1.429	Quest Diagnostics Incorporated	Centers for Disease Control and Prevention Division of Viral Diseases, Pathogen Discovery	Peter W. Cook, Dakota Howard, Dhwani Batra, Ben L. Rambo-Martin, S. H. Rosenthal, A. Gerasimova, R. M. Kagan, B. Anderson, M. Hua, Y. Liu, L.E. Bernstein, K.E. Livingston, A. Perez, I. A. Shlyakhter, R. V. Rolando, R. Owen, P. Tanpaiboon, F. Lacbawan, Clinton R. Paden, Suxiang Tong, Duncan MacCannell
hCoV-19/USA/TX-CDC-QDX22727238/2021	EPI_ISL_1314747	2021-02-27	B.1.429	Quest Diagnostics Incorporated	Centers for Disease Control and Prevention Division of Viral Diseases, Pathogen Discovery	Peter W. Cook, Dakota Howard, Dhwani Batra, Ben L. Rambo-Martin, S. H. Rosenthal, A. Gerasimova, R. M. Kagan, B. Anderson, M. Hua, Y. Liu, L.E. Bernstein, K.E. Livingston, A. Perez, I. A. Shlyakhter, R. V. Rolando, R. Owen, P. Tanpaiboon, F. Lacbawan, Clinton R. Paden, Suxiang Tong, Duncan MacCannell
hCoV-19/USA/TX-CDC-QDX22756087/2021	EPI_ISL_1314848	2021-03-08	B.1.429	Quest Diagnostics Incorporated	Centers for Disease Control and Prevention Division of Viral Diseases, Pathogen Discovery	Peter W. Cook, Dakota Howard, Dhwani Batra, Ben L. Rambo-Martin, S. H. Rosenthal, A. Gerasimova, R. M. Kagan, B. Anderson, M. Hua, Y. Liu, L.E. Bernstein, K.E. Livingston, A. Perez, I. A. Shlyakhter, R. V. Rolando, R. Owen, P. Tanpaiboon, F. Lacbawan, Clinton R. Paden, Suxiang Tong, Duncan MacCannell
hCoV-19/USA/TX-CDC-QDX22763828/2021	EPI_ISL_1314907	2021-03-08	B.1.429	Quest Diagnostics Incorporated	Centers for Disease Control and Prevention Division of Viral Diseases, Pathogen Discovery	Peter W. Cook, Dakota Howard, Dhwani Batra, Ben L. Rambo-Martin, S. H. Rosenthal, A. Gerasimova, R. M. Kagan, B. Anderson, M. Hua, Y. Liu, L.E. Bernstein, K.E. Livingston, A. Perez, I. A. Shlyakhter, R. V. Rolando, R. Owen, P. Tanpaiboon, F. Lacbawan, Clinton R. Paden, Suxiang Tong, Duncan MacCannell
hCoV-19/USA/TX-CDC-QDX22759577/2021	EPI_ISL_1314939	2021-03-08	B.1.429	Quest Diagnostics Incorporated	Centers for Disease Control and Prevention Division of Viral Diseases, Pathogen Discovery	Peter W. Cook, Dakota Howard, Dhwani Batra, Ben L. Rambo-Martin, S. H. Rosenthal, A. Gerasimova, R. M. Kagan, B. Anderson, M. Hua, Y. Liu, L.E. Bernstein, K.E. Livingston, A. Perez, I. A. Shlyakhter, R. V. Rolando, R. Owen, P. Tanpaiboon, F. Lacbawan, Clinton R. Paden, Suxiang Tong, Duncan MacCannell
hCoV-19/USA/NV-NSPHL-350424/2021	EPI_ISL_1315105	2021-03-15	B.1.429	Nevada State Public Health Laboratory	Nevada State Public Health Laboratory	Andrew Gorzalski, Mark Pandori
hCoV-19/USA/ND-CDC-2-3994160/2021	EPI_ISL_1318440	2021-02-23	B.1.429	ND Dept. of Health Laboratory Services-Microbiology	Centers for Disease Control and Prevention Division of Viral Diseases, Pathogen Discovery	Krista Queen, Yan Li, Ying Tao, Jing Zhang, Anna Uehara, Anna Montmayeur, Clinton R. Paden, Kristen Knipe, Matthew Schmerer, Shoshona Le, Katie Dillon, Peter W. Cook, Rachel Marine, Mili Sheth, Jasmine Padilla, Sarah Nobles, Mark Burroughs, Lori Rowe, Haibin Wang, Ben L. Rambo-Martin, Kristine Lacek, Sam Shepard, Dhwani Batra, Suxiang Tong, Justin Lee
hCoV-19/USA/CA-UCSF-JD627/2021	EPI_ISL_1318703	2021-01-12	B.1.429	DeRisi Lab, University of California, San Francisco	DeRisi Lab, University of California, San Francisco	Sabrina Mann, Anthea Mitchell, Jamin Liu, Sara Sunshine, Matthew Laurie, Genay Pilarowski, Amy Kistler, Manu Vanaerschot, Patrick Ayscue, Lucy Li, Eric Chow, IDseq Team, James Peng, Carina Marquez, Luis Rubio, Gabriel Chamie, Diane Jones, Jon Jacobo, Susana Rojas, Susy Rojas, Valerie Tulier-Laiwa, Douglas Black, Jackie Martinez, Maya Petersen, Diane Havlir, and Joseph DeRisi
hCoV-19/USA/LA-CDC-LC0021533/2021	EPI_ISL_1319442	2021-03-03	B.1.429	Laboratory Corporation of America	Centers for Disease Control and Prevention Division of Viral Diseases, Pathogen Discovery	Peter W. Cook, Dakota Howard, Dhwani Batra, Ben L. Rambo-Martin, Minoo Agarwal, Eyad Almasri, Debbie Boles, Ayla Burns, Nuthawin Charoensri, Oren Cohen, Susan Countryman, Mary Ann Cristobal, Bobbi Croy, Suzanne Dale, Hrushikesh Deshmukh, Amanda Douglas, Vincent Drouillon, Marcia Eisenberg, Howard Engler, Rama Ghatti, Prashant Gupta, Susan Hicks, Jake Humphrey, Lax Iyer, Manoj Jain, Mohan Kolli, B…
hCoV-19/USA/ID-CDC-LC0022467/2021	EPI_ISL_1319785	2021-02-21	B.1.429	Laboratory Corporation of America	Centers for Disease Control and Prevention Division of Viral Diseases, Pathogen Discovery	Peter W. Cook, Dakota Howard, Dhwani Batra, Ben L. Rambo-Martin, Minoo Agarwal, Eyad Almasri, Debbie Boles, Ayla Burns, Nuthawin Charoensri, Oren Cohen, Susan Countryman, Mary Ann Cristobal, Bobbi Croy, Suzanne Dale, Hrushikesh Deshmukh, Amanda Douglas, Vincent Drouillon, Marcia Eisenberg, Howard Engler, Rama Ghatti, Prashant Gupta, Susan Hicks, Jake Humphrey, Lax Iyer, Manoj Jain, Mohan Kolli, B…
hCoV-19/USA/CA-CDC-LC0024667/2021	EPI_ISL_1320068	2021-02-22	B.1.429	Laboratory Corporation of America	Centers for Disease Control and Prevention Division of Viral Diseases, Pathogen Discovery	Peter W. Cook, Dakota Howard, Dhwani Batra, Ben L. Rambo-Martin, Minoo Agarwal, Eyad Almasri, Debbie Boles, Ayla Burns, Nuthawin Charoensri, Oren Cohen, Susan Countryman, Mary Ann Cristobal, Bobbi Croy, Suzanne Dale, Hrushikesh Deshmukh, Amanda Douglas, Vincent Drouillon, Marcia Eisenberg, Howard Engler, Rama Ghatti, Prashant Gupta, Susan Hicks, Jake Humphrey, Lax Iyer, Manoj Jain, Mohan Kolli, B…
hCoV-19/USA/NM-CDC-LC0024665/2021	EPI_ISL_1320123	2021-02-24	B.1.429	Laboratory Corporation of America	Centers for Disease Control and Prevention Division of Viral Diseases, Pathogen Discovery	Peter W. Cook, Dakota Howard, Dhwani Batra, Ben L. Rambo-Martin, Minoo Agarwal, Eyad Almasri, Debbie Boles, Ayla Burns, Nuthawin Charoensri, Oren Cohen, Susan Countryman, Mary Ann Cristobal, Bobbi Croy, Suzanne Dale, Hrushikesh Deshmukh, Amanda Douglas, Vincent Drouillon, Marcia Eisenberg, Howard Engler, Rama Ghatti, Prashant Gupta, Susan Hicks, Jake Humphrey, Lax Iyer, Manoj Jain, Mohan Kolli, B…
hCoV-19/USA/UT-CDC-LC0024556/2021	EPI_ISL_1320201	2021-02-25	B.1.429	Laboratory Corporation of America	Centers for Disease Control and Prevention Division of Viral Diseases, Pathogen Discovery	Peter W. Cook, Dakota Howard, Dhwani Batra, Ben L. Rambo-Martin, Minoo Agarwal, Eyad Almasri, Debbie Boles, Ayla Burns, Nuthawin Charoensri, Oren Cohen, Susan Countryman, Mary Ann Cristobal, Bobbi Croy, Suzanne Dale, Hrushikesh Deshmukh, Amanda Douglas, Vincent Drouillon, Marcia Eisenberg, Howard Engler, Rama Ghatti, Prashant Gupta, Susan Hicks, Jake Humphrey, Lax Iyer, Manoj Jain, Mohan Kolli, B…
hCoV-19/USA/WA-CDC-LC0024551/2021	EPI_ISL_1320218	2021-02-26	B.1.429	Laboratory Corporation of America	Centers for Disease Control and Prevention Division of Viral Diseases, Pathogen Discovery	Peter W. Cook, Dakota Howard, Dhwani Batra, Ben L. Rambo-Martin, Minoo Agarwal, Eyad Almasri, Debbie Boles, Ayla Burns, Nuthawin Charoensri, Oren Cohen, Susan Countryman, Mary Ann Cristobal, Bobbi Croy, Suzanne Dale, Hrushikesh Deshmukh, Amanda Douglas, Vincent Drouillon, Marcia Eisenberg, Howard Engler, Rama Ghatti, Prashant Gupta, Susan Hicks, Jake Humphrey, Lax Iyer, Manoj Jain, Mohan Kolli, B…
hCoV-19/USA/NM-CDC-LC0024620/2021	EPI_ISL_1320267	2021-02-26	B.1.429	Laboratory Corporation of America	Centers for Disease Control and Prevention Division of Viral Diseases, Pathogen Discovery	Peter W. Cook, Dakota Howard, Dhwani Batra, Ben L. Rambo-Martin, Minoo Agarwal, Eyad Almasri, Debbie Boles, Ayla Burns, Nuthawin Charoensri, Oren Cohen, Susan Countryman, Mary Ann Cristobal, Bobbi Croy, Suzanne Dale, Hrushikesh Deshmukh, Amanda Douglas, Vincent Drouillon, Marcia Eisenberg, Howard Engler, Rama Ghatti, Prashant Gupta, Susan Hicks, Jake Humphrey, Lax Iyer, Manoj Jain, Mohan Kolli, B…
hCoV-19/USA/CA-CDC-LC0024685/2021	EPI_ISL_1320274	2021-03-01	B.1.429	Laboratory Corporation of America	Centers for Disease Control and Prevention Division of Viral Diseases, Pathogen Discovery	Peter W. Cook, Dakota Howard, Dhwani Batra, Ben L. Rambo-Martin, Minoo Agarwal, Eyad Almasri, Debbie Boles, Ayla Burns, Nuthawin Charoensri, Oren Cohen, Susan Countryman, Mary Ann Cristobal, Bobbi Croy, Suzanne Dale, Hrushikesh Deshmukh, Amanda Douglas, Vincent Drouillon, Marcia Eisenberg, Howard Engler, Rama Ghatti, Prashant Gupta, Susan Hicks, Jake Humphrey, Lax Iyer, Manoj Jain, Mohan Kolli, B…
hCoV-19/USA/CA-CDC-LC0024636/2021	EPI_ISL_1320319	2021-03-01	B.1.429	Laboratory Corporation of America	Centers for Disease Control and Prevention Division of Viral Diseases, Pathogen Discovery	Peter W. Cook, Dakota Howard, Dhwani Batra, Ben L. Rambo-Martin, Minoo Agarwal, Eyad Almasri, Debbie Boles, Ayla Burns, Nuthawin Charoensri, Oren Cohen, Susan Countryman, Mary Ann Cristobal, Bobbi Croy, Suzanne Dale, Hrushikesh Deshmukh, Amanda Douglas, Vincent Drouillon, Marcia Eisenberg, Howard Engler, Rama Ghatti, Prashant Gupta, Susan Hicks, Jake Humphrey, Lax Iyer, Manoj Jain, Mohan Kolli, B…
hCoV-19/USA/CA-CDC-LC0024514/2021	EPI_ISL_1320329	2021-03-01	B.1.429	Laboratory Corporation of America	Centers for Disease Control and Prevention Division of Viral Diseases, Pathogen Discovery	Peter W. Cook, Dakota Howard, Dhwani Batra, Ben L. Rambo-Martin, Minoo Agarwal, Eyad Almasri, Debbie Boles, Ayla Burns, Nuthawin Charoensri, Oren Cohen, Susan Countryman, Mary Ann Cristobal, Bobbi Croy, Suzanne Dale, Hrushikesh Deshmukh, Amanda Douglas, Vincent Drouillon, Marcia Eisenberg, Howard Engler, Rama Ghatti, Prashant Gupta, Susan Hicks, Jake Humphrey, Lax Iyer, Manoj Jain, Mohan Kolli, B…
hCoV-19/USA/FL-CDC-LC0023431/2021	EPI_ISL_1320941	2021-03-04	B.1.429	Laboratory Corporation of America	Centers for Disease Control and Prevention Division of Viral Diseases, Pathogen Discovery	Peter W. Cook, Dakota Howard, Dhwani Batra, Ben L. Rambo-Martin, Minoo Agarwal, Eyad Almasri, Debbie Boles, Ayla Burns, Nuthawin Charoensri, Oren Cohen, Susan Countryman, Mary Ann Cristobal, Bobbi Croy, Suzanne Dale, Hrushikesh Deshmukh, Amanda Douglas, Vincent Drouillon, Marcia Eisenberg, Howard Engler, Rama Ghatti, Prashant Gupta, Susan Hicks, Jake Humphrey, Lax Iyer, Manoj Jain, Mohan Kolli, B…
hCoV-19/USA/CA-CDC-LC0024721/2021	EPI_ISL_1321070	2021-02-21	B.1.429	Laboratory Corporation of America	Centers for Disease Control and Prevention Division of Viral Diseases, Pathogen Discovery	Peter W. Cook, Dakota Howard, Dhwani Batra, Ben L. Rambo-Martin, Minoo Agarwal, Eyad Almasri, Debbie Boles, Ayla Burns, Nuthawin Charoensri, Oren Cohen, Susan Countryman, Mary Ann Cristobal, Bobbi Croy, Suzanne Dale, Hrushikesh Deshmukh, Amanda Douglas, Vincent Drouillon, Marcia Eisenberg, Howard Engler, Rama Ghatti, Prashant Gupta, Susan Hicks, Jake Humphrey, Lax Iyer, Manoj Jain, Mohan Kolli, B…
hCoV-19/USA/PA-CDC-LC0024341/2021	EPI_ISL_1321121	2021-02-26	B.1.429	Laboratory Corporation of America	Centers for Disease Control and Prevention Division of Viral Diseases, Pathogen Discovery	Peter W. Cook, Dakota Howard, Dhwani Batra, Ben L. Rambo-Martin, Minoo Agarwal, Eyad Almasri, Debbie Boles, Ayla Burns, Nuthawin Charoensri, Oren Cohen, Susan Countryman, Mary Ann Cristobal, Bobbi Croy, Suzanne Dale, Hrushikesh Deshmukh, Amanda Douglas, Vincent Drouillon, Marcia Eisenberg, Howard Engler, Rama Ghatti, Prashant Gupta, Susan Hicks, Jake Humphrey, Lax Iyer, Manoj Jain, Mohan Kolli, B…
hCoV-19/USA/CA-CDC-LC0024094/2021	EPI_ISL_1321242	2021-03-01	B.1.429	Laboratory Corporation of America	Centers for Disease Control and Prevention Division of Viral Diseases, Pathogen Discovery	Peter W. Cook, Dakota Howard, Dhwani Batra, Ben L. Rambo-Martin, Minoo Agarwal, Eyad Almasri, Debbie Boles, Ayla Burns, Nuthawin Charoensri, Oren Cohen, Susan Countryman, Mary Ann Cristobal, Bobbi Croy, Suzanne Dale, Hrushikesh Deshmukh, Amanda Douglas, Vincent Drouillon, Marcia Eisenberg, Howard Engler, Rama Ghatti, Prashant Gupta, Susan Hicks, Jake Humphrey, Lax Iyer, Manoj Jain, Mohan Kolli, B…
hCoV-19/USA/CA-CDC-LC0024373/2021	EPI_ISL_1321243	2021-03-01	B.1.429	Laboratory Corporation of America	Centers for Disease Control and Prevention Division of Viral Diseases, Pathogen Discovery	Peter W. Cook, Dakota Howard, Dhwani Batra, Ben L. Rambo-Martin, Minoo Agarwal, Eyad Almasri, Debbie Boles, Ayla Burns, Nuthawin Charoensri, Oren Cohen, Susan Countryman, Mary Ann Cristobal, Bobbi Croy, Suzanne Dale, Hrushikesh Deshmukh, Amanda Douglas, Vincent Drouillon, Marcia Eisenberg, Howard Engler, Rama Ghatti, Prashant Gupta, Susan Hicks, Jake Humphrey, Lax Iyer, Manoj Jain, Mohan Kolli, B…
hCoV-19/USA/CA-CDC-LC0024229/2021	EPI_ISL_1321256	2021-03-01	B.1.429	Laboratory Corporation of America	Centers for Disease Control and Prevention Division of Viral Diseases, Pathogen Discovery	Peter W. Cook, Dakota Howard, Dhwani Batra, Ben L. Rambo-Martin, Minoo Agarwal, Eyad Almasri, Debbie Boles, Ayla Burns, Nuthawin Charoensri, Oren Cohen, Susan Countryman, Mary Ann Cristobal, Bobbi Croy, Suzanne Dale, Hrushikesh Deshmukh, Amanda Douglas, Vincent Drouillon, Marcia Eisenberg, Howard Engler, Rama Ghatti, Prashant Gupta, Susan Hicks, Jake Humphrey, Lax Iyer, Manoj Jain, Mohan Kolli, B…
hCoV-19/USA/CA-CDC-LC0024091/2021	EPI_ISL_1321316	2021-03-03	B.1.429	Laboratory Corporation of America	Centers for Disease Control and Prevention Division of Viral Diseases, Pathogen Discovery	Peter W. Cook, Dakota Howard, Dhwani Batra, Ben L. Rambo-Martin, Minoo Agarwal, Eyad Almasri, Debbie Boles, Ayla Burns, Nuthawin Charoensri, Oren Cohen, Susan Countryman, Mary Ann Cristobal, Bobbi Croy, Suzanne Dale, Hrushikesh Deshmukh, Amanda Douglas, Vincent Drouillon, Marcia Eisenberg, Howard Engler, Rama Ghatti, Prashant Gupta, Susan Hicks, Jake Humphrey, Lax Iyer, Manoj Jain, Mohan Kolli, B…
hCoV-19/USA/NM-CDC-LC0024193/2021	EPI_ISL_1321339	2021-03-04	B.1.429	Laboratory Corporation of America	Centers for Disease Control and Prevention Division of Viral Diseases, Pathogen Discovery	Peter W. Cook, Dakota Howard, Dhwani Batra, Ben L. Rambo-Martin, Minoo Agarwal, Eyad Almasri, Debbie Boles, Ayla Burns, Nuthawin Charoensri, Oren Cohen, Susan Countryman, Mary Ann Cristobal, Bobbi Croy, Suzanne Dale, Hrushikesh Deshmukh, Amanda Douglas, Vincent Drouillon, Marcia Eisenberg, Howard Engler, Rama Ghatti, Prashant Gupta, Susan Hicks, Jake Humphrey, Lax Iyer, Manoj Jain, Mohan Kolli, B…
hCoV-19/USA/IL-IDPH-RAN-SV-000029/2021	EPI_ISL_1323528	2021-02-27	B.1.429	Illinois Department of Public Health	Gagnon Lab, Southern Illinois University	Keith Gagnon
hCoV-19/USA/IL-IDPH-RAN-SV-000030/2021	EPI_ISL_1323529	2021-02-27	B.1.429	Illinois Department of Public Health	Gagnon Lab, Southern Illinois University	Keith Gagnon
hCoV-19/USA/IL-IDPH-RAN-SV-000037/2021	EPI_ISL_1323536	2021-03-02	B.1.429	Illinois Department of Public Health	Gagnon Lab, Southern Illinois University	Keith Gagnon
hCoV-19/USA/CA-SC-210328/2021	EPI_ISL_1335831	2021-01-29	B.1.429	Santa Clara County Public Health Laboratory	Santa Clara County Public Health Laboratory	Santa Clara County Public Health Department
hCoV-19/Mexico/GUA-InDRE_F10852_S599/2021	EPI_ISL_1337382	2021-02-24	B.1.429	LESP Guanajuato	Instituto de Diagnostico y Referencia Epidemiologicos (INDRE)	Claudia Wong-Arambula, Abril Rodriguez-Maldonado, Vanessa Rivero-Arredondo, Ariadna Medina-Benitez, Joaquin Quiroz-Mercado, Sergio Rangel-Guerrero, Natividad Cruz-Ortiz, Tatiana Nunez-Garcia, Gisela Barrera-Badillo, Lucia Hernandez-Rivas, Irma Lopez-Martinez, Ernesto Ramirez-Gonzalez.
hCoV-19/USA/FL-CDC-STM-000030705/2021	EPI_ISL_1338035	2021-03-06	B.1.429	Helix/Illumina	Centers for Disease Control and Prevention Division of Viral Diseases, Pathogen Discovery	Peter W. Cook, Dakota Howard, Dhwani Batra, Ben L. Rambo-Martin, Eileen de Feo, Jan Antico, Christine Tran, Matthew Tolentino, Shannon Wickline, Kim Gietzen, Brad Sickler, Jingtao Liu, Eric Allen, Phil Febbo, Summer Galloway, Nicole L. Washington, Simon White, Geraint Levan, Kelly Schiabor Barrett, Elizabeth Cirulli, Alexandre Bolze, Ary Ascencio, Charlotte Rivera-Garcia, Ryan Cho, Jason Nguyen, …
hCoV-19/USA/AZ-CDC-STM-000031004/2021	EPI_ISL_1338077	2021-03-08	B.1.429	Helix/Illumina	Centers for Disease Control and Prevention Division of Viral Diseases, Pathogen Discovery	Peter W. Cook, Dakota Howard, Dhwani Batra, Ben L. Rambo-Martin, Eileen de Feo, Jan Antico, Christine Tran, Matthew Tolentino, Shannon Wickline, Kim Gietzen, Brad Sickler, Jingtao Liu, Eric Allen, Phil Febbo, Summer Galloway, Nicole L. Washington, Simon White, Geraint Levan, Kelly Schiabor Barrett, Elizabeth Cirulli, Alexandre Bolze, Ary Ascencio, Charlotte Rivera-Garcia, Ryan Cho, Jason Nguyen, …
hCoV-19/USA/TX-CDC-STM-000031087/2021	EPI_ISL_1338092	2021-03-08	B.1.429	Helix/Illumina	Centers for Disease Control and Prevention Division of Viral Diseases, Pathogen Discovery	Peter W. Cook, Dakota Howard, Dhwani Batra, Ben L. Rambo-Martin, Eileen de Feo, Jan Antico, Christine Tran, Matthew Tolentino, Shannon Wickline, Kim Gietzen, Brad Sickler, Jingtao Liu, Eric Allen, Phil Febbo, Summer Galloway, Nicole L. Washington, Simon White, Geraint Levan, Kelly Schiabor Barrett, Elizabeth Cirulli, Alexandre Bolze, Ary Ascencio, Charlotte Rivera-Garcia, Ryan Cho, Jason Nguyen, …
hCoV-19/USA/CA-CDC-STM-000030125/2021	EPI_ISL_1338097	2021-03-07	B.1.429	Helix/Illumina	Centers for Disease Control and Prevention Division of Viral Diseases, Pathogen Discovery	Peter W. Cook, Dakota Howard, Dhwani Batra, Ben L. Rambo-Martin, Eileen de Feo, Jan Antico, Christine Tran, Matthew Tolentino, Shannon Wickline, Kim Gietzen, Brad Sickler, Jingtao Liu, Eric Allen, Phil Febbo, Summer Galloway, Nicole L. Washington, Simon White, Geraint Levan, Kelly Schiabor Barrett, Elizabeth Cirulli, Alexandre Bolze, Ary Ascencio, Charlotte Rivera-Garcia, Ryan Cho, Jason Nguyen, …
hCoV-19/USA/GA-CDC-STM-000030581/2021	EPI_ISL_1338164	2021-03-06	B.1.429	Helix/Illumina	Centers for Disease Control and Prevention Division of Viral Diseases, Pathogen Discovery	Peter W. Cook, Dakota Howard, Dhwani Batra, Ben L. Rambo-Martin, Eileen de Feo, Jan Antico, Christine Tran, Matthew Tolentino, Shannon Wickline, Kim Gietzen, Brad Sickler, Jingtao Liu, Eric Allen, Phil Febbo, Summer Galloway, Nicole L. Washington, Simon White, Geraint Levan, Kelly Schiabor Barrett, Elizabeth Cirulli, Alexandre Bolze, Ary Ascencio, Charlotte Rivera-Garcia, Ryan Cho, Jason Nguyen, …
hCoV-19/USA/CA-CDC-STM-000031763/2021	EPI_ISL_1338230	2021-03-07	B.1.429	Helix/Illumina	Centers for Disease Control and Prevention Division of Viral Diseases, Pathogen Discovery	Peter W. Cook, Dakota Howard, Dhwani Batra, Ben L. Rambo-Martin, Eileen de Feo, Jan Antico, Christine Tran, Matthew Tolentino, Shannon Wickline, Kim Gietzen, Brad Sickler, Jingtao Liu, Eric Allen, Phil Febbo, Summer Galloway, Nicole L. Washington, Simon White, Geraint Levan, Kelly Schiabor Barrett, Elizabeth Cirulli, Alexandre Bolze, Ary Ascencio, Charlotte Rivera-Garcia, Ryan Cho, Jason Nguyen, …
hCoV-19/USA/FL-CDC-LC0025289/2021	EPI_ISL_1338871	2021-03-11	B.1.429	Laboratory Corporation of America	Centers for Disease Control and Prevention Division of Viral Diseases, Pathogen Discovery	Peter W. Cook, Dakota Howard, Dhwani Batra, Ben L. Rambo-Martin, Minoo Agarwal, Eyad Almasri, Debbie Boles, Ayla Burns, Nuthawin Charoensri, Oren Cohen, Susan Countryman, Mary Ann Cristobal, Bobbi Croy, Suzanne Dale, Hrushikesh Deshmukh, Amanda Douglas, Vincent Drouillon, Marcia Eisenberg, Howard Engler, Rama Ghatti, Prashant Gupta, Susan Hicks, Jake Humphrey, Lax Iyer, Manoj Jain, Mohan Kolli, B…
hCoV-19/USA/CA-CDC-LC0026188/2021	EPI_ISL_1338909	2021-03-03	B.1.429	Laboratory Corporation of America	Centers for Disease Control and Prevention Division of Viral Diseases, Pathogen Discovery	Peter W. Cook, Dakota Howard, Dhwani Batra, Ben L. Rambo-Martin, Minoo Agarwal, Eyad Almasri, Debbie Boles, Ayla Burns, Nuthawin Charoensri, Oren Cohen, Susan Countryman, Mary Ann Cristobal, Bobbi Croy, Suzanne Dale, Hrushikesh Deshmukh, Amanda Douglas, Vincent Drouillon, Marcia Eisenberg, Howard Engler, Rama Ghatti, Prashant Gupta, Susan Hicks, Jake Humphrey, Lax Iyer, Manoj Jain, Mohan Kolli, B…
hCoV-19/USA/UT-CDC-LC0026138/2021	EPI_ISL_1338982	2021-03-08	B.1.429	Laboratory Corporation of America	Centers for Disease Control and Prevention Division of Viral Diseases, Pathogen Discovery	Peter W. Cook, Dakota Howard, Dhwani Batra, Ben L. Rambo-Martin, Minoo Agarwal, Eyad Almasri, Debbie Boles, Ayla Burns, Nuthawin Charoensri, Oren Cohen, Susan Countryman, Mary Ann Cristobal, Bobbi Croy, Suzanne Dale, Hrushikesh Deshmukh, Amanda Douglas, Vincent Drouillon, Marcia Eisenberg, Howard Engler, Rama Ghatti, Prashant Gupta, Susan Hicks, Jake Humphrey, Lax Iyer, Manoj Jain, Mohan Kolli, B…
hCoV-19/USA/CA-CDC-LC0025930/2021	EPI_ISL_1339005	2021-03-07	B.1.429	Laboratory Corporation of America	Centers for Disease Control and Prevention Division of Viral Diseases, Pathogen Discovery	Peter W. Cook, Dakota Howard, Dhwani Batra, Ben L. Rambo-Martin, Minoo Agarwal, Eyad Almasri, Debbie Boles, Ayla Burns, Nuthawin Charoensri, Oren Cohen, Susan Countryman, Mary Ann Cristobal, Bobbi Croy, Suzanne Dale, Hrushikesh Deshmukh, Amanda Douglas, Vincent Drouillon, Marcia Eisenberg, Howard Engler, Rama Ghatti, Prashant Gupta, Susan Hicks, Jake Humphrey, Lax Iyer, Manoj Jain, Mohan Kolli, B…
hCoV-19/USA/CA-CDC-LC0025952/2021	EPI_ISL_1339006	2021-03-07	B.1.429	Laboratory Corporation of America	Centers for Disease Control and Prevention Division of Viral Diseases, Pathogen Discovery	Peter W. Cook, Dakota Howard, Dhwani Batra, Ben L. Rambo-Martin, Minoo Agarwal, Eyad Almasri, Debbie Boles, Ayla Burns, Nuthawin Charoensri, Oren Cohen, Susan Countryman, Mary Ann Cristobal, Bobbi Croy, Suzanne Dale, Hrushikesh Deshmukh, Amanda Douglas, Vincent Drouillon, Marcia Eisenberg, Howard Engler, Rama Ghatti, Prashant Gupta, Susan Hicks, Jake Humphrey, Lax Iyer, Manoj Jain, Mohan Kolli, B…
hCoV-19/USA/VA-CDC-LC0025991/2021	EPI_ISL_1339065	2021-03-09	B.1.429	Laboratory Corporation of America	Centers for Disease Control and Prevention Division of Viral Diseases, Pathogen Discovery	Peter W. Cook, Dakota Howard, Dhwani Batra, Ben L. Rambo-Martin, Minoo Agarwal, Eyad Almasri, Debbie Boles, Ayla Burns, Nuthawin Charoensri, Oren Cohen, Susan Countryman, Mary Ann Cristobal, Bobbi Croy, Suzanne Dale, Hrushikesh Deshmukh, Amanda Douglas, Vincent Drouillon, Marcia Eisenberg, Howard Engler, Rama Ghatti, Prashant Gupta, Susan Hicks, Jake Humphrey, Lax Iyer, Manoj Jain, Mohan Kolli, B…
hCoV-19/USA/FL-CDC-LC0025962/2021	EPI_ISL_1339124	2021-03-10	B.1.429	Laboratory Corporation of America	Centers for Disease Control and Prevention Division of Viral Diseases, Pathogen Discovery	Peter W. Cook, Dakota Howard, Dhwani Batra, Ben L. Rambo-Martin, Minoo Agarwal, Eyad Almasri, Debbie Boles, Ayla Burns, Nuthawin Charoensri, Oren Cohen, Susan Countryman, Mary Ann Cristobal, Bobbi Croy, Suzanne Dale, Hrushikesh Deshmukh, Amanda Douglas, Vincent Drouillon, Marcia Eisenberg, Howard Engler, Rama Ghatti, Prashant Gupta, Susan Hicks, Jake Humphrey, Lax Iyer, Manoj Jain, Mohan Kolli, B…
hCoV-19/USA/FL-CDC-LC0025887/2021	EPI_ISL_1339131	2021-03-11	B.1.429	Laboratory Corporation of America	Centers for Disease Control and Prevention Division of Viral Diseases, Pathogen Discovery	Peter W. Cook, Dakota Howard, Dhwani Batra, Ben L. Rambo-Martin, Minoo Agarwal, Eyad Almasri, Debbie Boles, Ayla Burns, Nuthawin Charoensri, Oren Cohen, Susan Countryman, Mary Ann Cristobal, Bobbi Croy, Suzanne Dale, Hrushikesh Deshmukh, Amanda Douglas, Vincent Drouillon, Marcia Eisenberg, Howard Engler, Rama Ghatti, Prashant Gupta, Susan Hicks, Jake Humphrey, Lax Iyer, Manoj Jain, Mohan Kolli, B…
hCoV-19/USA/CA-CDC-LC0026405/2021	EPI_ISL_1339160	2021-03-04	B.1.429	Laboratory Corporation of America	Centers for Disease Control and Prevention Division of Viral Diseases, Pathogen Discovery	Peter W. Cook, Dakota Howard, Dhwani Batra, Ben L. Rambo-Martin, Minoo Agarwal, Eyad Almasri, Debbie Boles, Ayla Burns, Nuthawin Charoensri, Oren Cohen, Susan Countryman, Mary Ann Cristobal, Bobbi Croy, Suzanne Dale, Hrushikesh Deshmukh, Amanda Douglas, Vincent Drouillon, Marcia Eisenberg, Howard Engler, Rama Ghatti, Prashant Gupta, Susan Hicks, Jake Humphrey, Lax Iyer, Manoj Jain, Mohan Kolli, B…
hCoV-19/USA/CA-CDC-LC0026403/2021	EPI_ISL_1339251	2021-03-09	B.1.429	Laboratory Corporation of America	Centers for Disease Control and Prevention Division of Viral Diseases, Pathogen Discovery	Peter W. Cook, Dakota Howard, Dhwani Batra, Ben L. Rambo-Martin, Minoo Agarwal, Eyad Almasri, Debbie Boles, Ayla Burns, Nuthawin Charoensri, Oren Cohen, Susan Countryman, Mary Ann Cristobal, Bobbi Croy, Suzanne Dale, Hrushikesh Deshmukh, Amanda Douglas, Vincent Drouillon, Marcia Eisenberg, Howard Engler, Rama Ghatti, Prashant Gupta, Susan Hicks, Jake Humphrey, Lax Iyer, Manoj Jain, Mohan Kolli, B…
hCoV-19/USA/FL-CDC-LC0026485/2021	EPI_ISL_1339255	2021-03-07	B.1.429	Laboratory Corporation of America	Centers for Disease Control and Prevention Division of Viral Diseases, Pathogen Discovery	Peter W. Cook, Dakota Howard, Dhwani Batra, Ben L. Rambo-Martin, Minoo Agarwal, Eyad Almasri, Debbie Boles, Ayla Burns, Nuthawin Charoensri, Oren Cohen, Susan Countryman, Mary Ann Cristobal, Bobbi Croy, Suzanne Dale, Hrushikesh Deshmukh, Amanda Douglas, Vincent Drouillon, Marcia Eisenberg, Howard Engler, Rama Ghatti, Prashant Gupta, Susan Hicks, Jake Humphrey, Lax Iyer, Manoj Jain, Mohan Kolli, B…
hCoV-19/USA/UT-UPHL-2103071686/2021	EPI_ISL_1183699	2021-01-24	B.1.429	Utah Public Health Laboratory	Utah Public Health Laboratory	Erin L. Young, Kelly F. Oakeson, Tara Gallagher
hCoV-19/USA/CA-CDC-STM-000003507/2021	EPI_ISL_967494	2021-01-19	B.1.429	Helix/Illumina	Respiratory Viruses Branch, Division of Viral Diseases, Centers for Disease Control and Prevention	Peter W. Cook,Dakota Howard,Dhwani Batra,Ben L. Rambo-Martin,Eileen de Feo,Jan Antico,Christine Tran,Matthew Tolentino,Shannon Wickline,Kim Gietzen,Brad Sickler,Jingtao Liu,Eric Allen,Phil Febbo,Summer Galloway,Nicole L. Washington,Simon White,Geraint Levan,Kelly Schiabor Barrett,Elizabeth Cirulli,Alexandre Bolze,Ary Ascencio,Charlotte Rivera-Garcia,Ryan Cho,Jason Nguyen,Sherry Wang,Jimmy Ramirez…
hCoV-19/USA/NV-CDC-QDX22165211/2021	EPI_ISL_1159284	2021-02-17	B.1.429	Quest Diagnostics Incorporated	Centers for Disease Control and Prevention Division of Viral Diseases, Pathogen Discovery	Peter W. Cook, Dakota Howard, Dhwani Batra, Ben L. Rambo-Martin, S. H. Rosenthal, A. Gerasimova, R. M. Kagan, B. Anderson, M. Hua, Y. Liu, L.E. Bernstein, K.E. Livingston, A. Perez, I. A. Shlyakhter, R. V. Rolando, R. Owen, P. Tanpaiboon, F. Lacbawan, Clinton R. Paden, Suxiang Tong, Duncan MacCannell
hCoV-19/USA/CA-CZB-22406/2021	EPI_ISL_1185043	2021-01-12	B.1.429	Orange County Public Health Lab	Chan-Zuckerberg Biohub	CZB Cliahub Consortium
hCoV-19/USA/CA-CZB-22405/2021	EPI_ISL_1185049	2021-01-12	B.1.429	Orange County Public Health Lab	Chan-Zuckerberg Biohub	CZB Cliahub Consortium
hCoV-19/USA/CA-CZB-24164/2021	EPI_ISL_1185069	2021-01-04	B.1.429	CA DPH Viral and Rickettsial Disease Laboratory	Chan-Zuckerberg Biohub	CZB Cliahub Consortium
hCoV-19/USA/CA-CZB-22340/2021	EPI_ISL_1185201	2021-01-07	B.1.429	Orange County Public Health Lab	Chan-Zuckerberg Biohub	CZB Cliahub Consortium
hCoV-19/USA/TX-DSHS-3446/2021	EPI_ISL_1225048	2021-02-12	B.1.429	Texas Department of State Health Services	Texas Department of State Health Services	Rashmi Tuladhar, Bonnie Oh, Jenny Zhang, Maliha Rahman, Mayela Pedrueza, Anita Pokharel, Myong Koag, Chun Wang, Rachel Lee, Grace Kubin
hCoV-19/USA/CO-CDPHE-2100506725/2021	EPI_ISL_1234157	2021-02-22	B.1.429	Colorado Department of Public Health and Environment	Colorado Department of Public Health and Environment	Laura Bankers, Molly C. Hetherington-Rauth, Diana Ir, Shannon Ely, Shannon R. Matzinger, Sarah Elizabeth Totten, Emily A. Travanty
hCoV-19/USA/CO-CDPHE-2100529346/2021	EPI_ISL_1234257	2021-02-28	B.1.429	Colorado Department of Public Health and Environment	Colorado Department of Public Health and Environment	Laura Bankers, Molly C. Hetherington-Rauth, Diana Ir, Shannon Ely, Shannon R. Matzinger, Sarah Elizabeth Totten, Emily A. Travanty
hCoV-19/USA/NV-CDC-QDX21709769/2021	EPI_ISL_1088148	2021-02-02	B.1.429	Quest Diagnostics Incorporated	Respiratory Viruses Branch, Division of Viral Diseases, Centers for Disease Control and Prevention	Peter W. Cook, Dakota Howard, Dhwani Batra, Ben L. Rambo-Martin, S. H. Rosenthal, A. Gerasimova, R. M. Kagan, B. Anderson, M. Hua, Y. Liu, L.E. Bernstein, K.E. Livingston, A. Perez, I. A. Shlyakhter, R. V. Rolando, R. Owen, P. Tanpaiboon, F. Lacbawan, Clinton R. Paden, Suxiang Tong, Duncan MacCannell
hCoV-19/USA/NM-CDC-LC0019542/2021	EPI_ISL_1221861	2021-02-19	B.1.429	Laboratory Corporation of America	Centers for Disease Control and Prevention Division of Viral Diseases, Pathogen Discovery	Peter W. Cook, Dakota Howard, Dhwani Batra, Ben L. Rambo-Martin, Minoo Agarwal, Eyad Almasri, Debbie Boles, Ayla Burns, Nuthawin Charoensri, Oren Cohen, Susan Countryman, Mary Ann Cristobal, Bobbi Croy, Suzanne Dale, Hrushikesh Deshmukh, Amanda Douglas, Vincent Drouillon, Marcia Eisenberg, Howard Engler, Rama Ghatti, Prashant Gupta, Susan Hicks, Jake Humphrey, Lax Iyer, Manoj Jain, Mohan Kolli, B…
hCoV-19/USA/AZ-TG717734/2021	EPI_ISL_1036555	2021-02-02	B.1.429	TGen North	TGen North	Jolene Bowers, Megan Folkerts, Chris French, Hayley Yaglom, Ashlyn Pfeiffer, Darrin Lemmer, Dave Engelthaler, The Arizona COVID Genomics Union (ACGU)
hCoV-19/USA/TX-CDC-QDX22763792/2021	EPI_ISL_1314919	2021-03-08	B.1.429	Quest Diagnostics Incorporated	Centers for Disease Control and Prevention Division of Viral Diseases, Pathogen Discovery	Peter W. Cook, Dakota Howard, Dhwani Batra, Ben L. Rambo-Martin, S. H. Rosenthal, A. Gerasimova, R. M. Kagan, B. Anderson, M. Hua, Y. Liu, L.E. Bernstein, K.E. Livingston, A. Perez, I. A. Shlyakhter, R. V. Rolando, R. Owen, P. Tanpaiboon, F. Lacbawan, Clinton R. Paden, Suxiang Tong, Duncan MacCannell
hCoV-19/USA/FL-CDC-QDX22062312/2021	EPI_ISL_1139225	2021-02-16	B.1.429	Quest Diagnostics Incorporated	Respiratory Viruses Branch, Division of Viral Diseases, Centers for Disease Control and Prevention	Peter W. Cook, Dakota Howard, Dhwani Batra, Ben L. Rambo-Martin, S. H. Rosenthal, A. Gerasimova, R. M. Kagan, B. Anderson, M. Hua, Y. Liu, L.E. Bernstein, K.E. Livingston, A. Perez, I. A. Shlyakhter, R. V. Rolando, R. Owen, P. Tanpaiboon, F. Lacbawan, Clinton R. Paden, Suxiang Tong, Duncan MacCannell
hCoV-19/USA/HI-CDC-STM-299/2021	EPI_ISL_850592	2021-01-02	B.1.429	Helix/Illumina	Genomics and Discovery, Respiratory Viruses Branch, Division of Viral Diseases, Centers for Disease Control and Prevention	Peter W. Cook, Dhwani Batra, Ben L. Rambo-Martin Eileen de Feo, Jan Antico, Christine Tran, Matthew Tolentino, Shannon Wickline, Kim Gietzen, Brad Sickler, Jingtao Liu, Eric Allen, Phil Febbo, Summer Galloway, Nicole L. Washington, Simon White, Geraint Levan, Kelly Schiabor Barrett, Elizabeth Cirulli, Alexandre Bolze, Ary Ascencio, Charlotte Rivera-Garcia, Ryan Cho, Jason Nguyen, Sherry Wang, Jim…
hCoV-19/USA/CA-ALSR-6583/2021	EPI_ISL_1081422	2021-01-19	B.1.429	Sharp HealthCare Laboratory	Andersen lab at Scripps Research	SEARCH Alliance San Diego with Aaron Harding, Jacquelyn Berumen, Cathy Woerle, Liam McGinnis, Art Mendoza, Omid Bakhtar
hCoV-19/USA/CA-ALSR-6771/2021	EPI_ISL_1081604	2021-01-27	B.1.429	Scripps Medical Laboratory	Andersen lab at Scripps Research	SEARCH Alliance San Diego with Michael Quigley, Ellen Stefanski, Ian Mchardy
hCoV-19/USA/KS-CDC-QDX21492419/2021	EPI_ISL_1086939	2021-01-27	B.1.429	Quest Diagnostics Incorporated	Respiratory Viruses Branch, Division of Viral Diseases, Centers for Disease Control and Prevention	Peter W. Cook, Dakota Howard, Dhwani Batra, Ben L. Rambo-Martin, S. H. Rosenthal, A. Gerasimova, R. M. Kagan, B. Anderson, M. Hua, Y. Liu, L.E. Bernstein, K.E. Livingston, A. Perez, I. A. Shlyakhter, R. V. Rolando, R. Owen, P. Tanpaiboon, F. Lacbawan, Clinton R. Paden, Suxiang Tong, Duncan MacCannell
hCoV-19/USA/CA-CDC-QDX21613556/2021	EPI_ISL_1088529	2021-01-31	B.1.429	Quest Diagnostics Incorporated	Respiratory Viruses Branch, Division of Viral Diseases, Centers for Disease Control and Prevention	Peter W. Cook, Dakota Howard, Dhwani Batra, Ben L. Rambo-Martin, S. H. Rosenthal, A. Gerasimova, R. M. Kagan, B. Anderson, M. Hua, Y. Liu, L.E. Bernstein, K.E. Livingston, A. Perez, I. A. Shlyakhter, R. V. Rolando, R. Owen, P. Tanpaiboon, F. Lacbawan, Clinton R. Paden, Suxiang Tong, Duncan MacCannell
hCoV-19/USA/CA-CDC-QDX21795604/2021	EPI_ISL_1090714	2021-02-08	B.1.429	Quest Diagnostics Incorporated	Respiratory Viruses Branch, Division of Viral Diseases, Centers for Disease Control and Prevention	Peter W. Cook, Dakota Howard, Dhwani Batra, Ben L. Rambo-Martin, S. H. Rosenthal, A. Gerasimova, R. M. Kagan, B. Anderson, M. Hua, Y. Liu, L.E. Bernstein, K.E. Livingston, A. Perez, I. A. Shlyakhter, R. V. Rolando, R. Owen, P. Tanpaiboon, F. Lacbawan, Clinton R. Paden, Suxiang Tong, Duncan MacCannell
hCoV-19/USA/CA-CDC-QDX21836669/2021	EPI_ISL_1090984	2021-02-07	B.1.429	Quest Diagnostics Incorporated	Respiratory Viruses Branch, Division of Viral Diseases, Centers for Disease Control and Prevention	Peter W. Cook, Dakota Howard, Dhwani Batra, Ben L. Rambo-Martin, S. H. Rosenthal, A. Gerasimova, R. M. Kagan, B. Anderson, M. Hua, Y. Liu, L.E. Bernstein, K.E. Livingston, A. Perez, I. A. Shlyakhter, R. V. Rolando, R. Owen, P. Tanpaiboon, F. Lacbawan, Clinton R. Paden, Suxiang Tong, Duncan MacCannell
hCoV-19/USA/CA-UCSF-JD283/2021	EPI_ISL_1094012	2021-01-15	B.1.429	DeRisi Lab, University of California, San Francisco	DeRisi Lab, University of California, San Francisco	Sabrina Mann, Anthea Mitchell, Jamin Liu, Sara Sunshine, Matthew Laurie, Genay Pilarowski, Amy Kistler, Manu Vanaerschot, Patrick Ayscue, Lucy Li, Eric Chow, IDseq Team, James Peng, Carina Marquez, Luis Rubio, Gabriel Chamie, Diane Jones, Jon Jacobo, Susana Rojas, Susy Rojas, Valerie Tulier-Laiwa, Douglas Black, Jackie Martinez, Maya Petersen, Diane Havlir, and Joseph DeRisi
hCoV-19/USA/CA-CZB-22408/2021	EPI_ISL_1185055	2021-01-12	B.1.429	Orange County Public Health Lab	Chan-Zuckerberg Biohub	CZB Cliahub Consortium
hCoV-19/USA/CA-CZB-22407/2021	EPI_ISL_1185123	2021-01-12	B.1.429	Orange County Public Health Lab	Chan-Zuckerberg Biohub	CZB Cliahub Consortium
hCoV-19/USA/CA-RD632-CV0027/2021	EPI_ISL_1231461	2021-03-02	B.1.429	Fulgent Genetics	Fulgent Genetics	Harry Gao, Mickey Li, John Gao, Joseph Fierro, Benafsh Sapra, Becky Tsai, Yan Meng, Doreen Ng, James Xie
hCoV-19/USA/OH-USAFSAM-S1077/2021	EPI_ISL_1261435	2021-01-13	B.1.429	US Air Force School of Aerospace Medicine	US Air Force School of Aerospace Medicine	Anthony Fries, Jennifer Meyer, William Gruner, William Buggele, Amanda Javorina, Sarah Purves, Clarise Starr, Elizabeth Macias
hCoV-19/USA/CA-LACPHL-AF00425/2021	EPI_ISL_1005533	2021-02-01	B.1.429	USC Clinical Lab	Los Angeles County Public Health Laboratories	P. Hemarajata et al.
hCoV-19/USA/WA-UW-61601/2021	EPI_ISL_1180983	2021-02-17	B.1.429	UW Virology Lab	UW Virology Lab	Pavitra Roychoudhury, Hong Xie, Lasata Shrestha, Shah Mohamed Bakhash, Michelle Lin, Noah Baker, Sean Ellis, Saraswathi Sathees, Meei-Li Huang, Keith R Jerome, Alexander Greninger
hCoV-19/USA/NY-NYCPHL-002461/2021	EPI_ISL_883324	2021-01-14	B.1.1.7	DOHMH Central Harlem	New York City Public Health Laboratory	Jade Wang, et al.
hCoV-19/USA/CA-CDC-STM-000013364/2021	EPI_ISL_1134649	2021-02-13	B.1.429	Helix/Illumina	Respiratory Viruses Branch, Division of Viral Diseases, Centers for Disease Control and Prevention	Peter W. Cook, Dakota Howard, Dhwani Batra, Ben L. Rambo-Martin, Eileen de Feo, Jan Antico, Christine Tran, Matthew Tolentino, Shannon Wickline, Kim Gietzen, Brad Sickler, Jingtao Liu, Eric Allen, Phil Febbo, Summer Galloway, Nicole L. Washington, Simon White, Geraint Levan, Kelly Schiabor Barrett, Elizabeth Cirulli, Alexandre Bolze, Ary Ascencio, Charlotte Rivera-Garcia, Ryan Cho, Jason Nguyen, …
hCoV-19/USA/NV-NSPHL-327185/2021	EPI_ISL_1136087	2021-01-13	B.1.429	Nevada State Public Health Laboratory	Nevada State Public Health Laboratory	Andrew Gorzalski, Mark Pandori
hCoV-19/USA/NV-NSPHL-LV296065/2021	EPI_ISL_1136461	2021-02-04	B.1.429	Nevada State Public Health Laboratory	Nevada State Public Health Laboratory	Andrew Gorzalski, Mark Pandori
hCoV-19/USA/NV-NSPHL-LV_307023/2021	EPI_ISL_1137268	2021-02-26	B.1.429	Nevada State Public Health Laboratory	Nevada State Public Health Laboratory	Andrew Gorzalski, Mark Pandori
hCoV-19/USA/NV-CDC-LC0003039/2021	EPI_ISL_1026769	2021-01-09	B.1.429	Laboratory Corporation of America	Respiratory Viruses Branch, Division of Viral Diseases, Centers for Disease Control and Prevention	Peter W. Cook, Dakota Howard, Dhwani Batra, Ben L. Rambo-Martin, Clinton R. Paden, Suxiang Tong, Duncan MacCannell
hCoV-19/USA/CA-RD-RA01901/2021	EPI_ISL_1010101	2021-01-27	B.1.429	Fulgent Genetics	Fulgent Genetics	Harry Gao, Mickey Li, John Gao, Joseph Fierro, Benafsh Sapra, Becky Tsai, Yan Meng, Doreen Ng, James Xie
hCoV-19/USA/CA-RD-RA02109/2021	EPI_ISL_1010279	2021-01-28	B.1.429	Fulgent Genetics	Fulgent Genetics	Harry Gao, Mickey Li, John Gao, Joseph Fierro, Benafsh Sapra, Becky Tsai, Yan Meng, Doreen Ng, James Xie
hCoV-19/USA/CA-CDC-QDX22163284/2021	EPI_ISL_1193392	2021-02-18	B.1.429	Quest Diagnostics Incorporated	Centers for Disease Control and Prevention Division of Viral Diseases, Pathogen Discovery	Peter W. Cook, Dakota Howard, Dhwani Batra, Ben L. Rambo-Martin, S. H. Rosenthal, A. Gerasimova, R. M. Kagan, B. Anderson, M. Hua, Y. Liu, L.E. Bernstein, K.E. Livingston, A. Perez, I. A. Shlyakhter, R. V. Rolando, R. Owen, P. Tanpaiboon, F. Lacbawan, Clinton R. Paden, Suxiang Tong, Duncan MacCannell
hCoV-19/USA/CA-RD-RA02655/2021	EPI_ISL_1010690	2021-01-28	B.1.429	Fulgent Genetics	Fulgent Genetics	Harry Gao, Mickey Li, John Gao, Joseph Fierro, Benafsh Sapra, Becky Tsai, Yan Meng, Doreen Ng, James Xie
hCoV-19/USA/CA-RD-RA02683/2021	EPI_ISL_1010749	2021-01-30	B.1.429	Fulgent Genetics	Fulgent Genetics	Harry Gao, Mickey Li, John Gao, Joseph Fierro, Benafsh Sapra, Becky Tsai, Yan Meng, Doreen Ng, James Xie
hCoV-19/USA/CA-RD-RA02804/2021	EPI_ISL_1010850	2021-01-30	B.1.429	Fulgent Genetics	Fulgent Genetics	Harry Gao, Mickey Li, John Gao, Joseph Fierro, Benafsh Sapra, Becky Tsai, Yan Meng, Doreen Ng, James Xie
hCoV-19/USA/CA-RD-RA02990/2021	EPI_ISL_1011008	2021-01-31	B.1.429	Fulgent Genetics	Fulgent Genetics	Harry Gao, Mickey Li, John Gao, Joseph Fierro, Benafsh Sapra, Becky Tsai, Yan Meng, Doreen Ng, James Xie
hCoV-19/USA/CA-CDC-QDX22165728/2021	EPI_ISL_1194020	2021-02-17	B.1.429	Quest Diagnostics Incorporated	Centers for Disease Control and Prevention Division of Viral Diseases, Pathogen Discovery	Peter W. Cook, Dakota Howard, Dhwani Batra, Ben L. Rambo-Martin, S. H. Rosenthal, A. Gerasimova, R. M. Kagan, B. Anderson, M. Hua, Y. Liu, L.E. Bernstein, K.E. Livingston, A. Perez, I. A. Shlyakhter, R. V. Rolando, R. Owen, P. Tanpaiboon, F. Lacbawan, Clinton R. Paden, Suxiang Tong, Duncan MacCannell
hCoV-19/USA/NV-CDC-QDX22165325/2021	EPI_ISL_1193922	2021-02-17	B.1.429	Quest Diagnostics Incorporated	Centers for Disease Control and Prevention Division of Viral Diseases, Pathogen Discovery	Peter W. Cook, Dakota Howard, Dhwani Batra, Ben L. Rambo-Martin, S. H. Rosenthal, A. Gerasimova, R. M. Kagan, B. Anderson, M. Hua, Y. Liu, L.E. Bernstein, K.E. Livingston, A. Perez, I. A. Shlyakhter, R. V. Rolando, R. Owen, P. Tanpaiboon, F. Lacbawan, Clinton R. Paden, Suxiang Tong, Duncan MacCannell
hCoV-19/USA/CA-CDC-QDX22281597/2021	EPI_ISL_1194323	2021-02-14	B.1.429	Quest Diagnostics Incorporated	Centers for Disease Control and Prevention Division of Viral Diseases, Pathogen Discovery	Peter W. Cook, Dakota Howard, Dhwani Batra, Ben L. Rambo-Martin, S. H. Rosenthal, A. Gerasimova, R. M. Kagan, B. Anderson, M. Hua, Y. Liu, L.E. Bernstein, K.E. Livingston, A. Perez, I. A. Shlyakhter, R. V. Rolando, R. Owen, P. Tanpaiboon, F. Lacbawan, Clinton R. Paden, Suxiang Tong, Duncan MacCannell
hCoV-19/USA/FL-CDC-QDX22254349/2021	EPI_ISL_1194182	2021-02-19	B.1.429	Quest Diagnostics Incorporated	Centers for Disease Control and Prevention Division of Viral Diseases, Pathogen Discovery	Peter W. Cook, Dakota Howard, Dhwani Batra, Ben L. Rambo-Martin, S. H. Rosenthal, A. Gerasimova, R. M. Kagan, B. Anderson, M. Hua, Y. Liu, L.E. Bernstein, K.E. Livingston, A. Perez, I. A. Shlyakhter, R. V. Rolando, R. Owen, P. Tanpaiboon, F. Lacbawan, Clinton R. Paden, Suxiang Tong, Duncan MacCannell
hCoV-19/USA/MN-MDH-3225/2021	EPI_ISL_1196269	2021-01-16	B.1.429	Mayo Clinic & Mayo Clinic Laboratories	Minnesota Department of Health, Public Health Laboratory	Alexandra Lorentz, Jacob Garfin, Matt Plumb, and Xiong Wang
hCoV-19/USA/CA-LACPHL-AF00566/2021	EPI_ISL_1197052	2021-02-22	B.1.429	Martin Luther King Jr. Community Hospital	Los Angeles County Public Health Laboratories	P. Hemarajata et al.
hCoV-19/USA/FL-CDC-LC0015760/2021	EPI_ISL_1162920	2021-02-10	B.1.429	Laboratory Corporation of America	Respiratory Viruses Branch, Division of Viral Diseases, Centers for Disease Control and Prevention	Peter W. Cook, Dakota Howard, Dhwani Batra, Ben L. Rambo-Martin, Minoo Agarwal, Eyad Almasri Debbie Boles, Ayla Burns, Nuthawin Charoensri, Oren Cohen, Susan Countryman, Mary Ann Cristobal, Bobbi Croy, Suzanne Dale, Hrushikesh Deshmukh, Amanda Douglas, Vincent Drouillon, Marcia Eisenberg, Howard Engler, Rama Ghatti, Prashant Gupta, Susan Hicks, Jake Humphrey, Lax Iyer, Manoj Jain, Mohan Kolli, Br…
hCoV-19/USA/CA-CDC-LC0016873/2021	EPI_ISL_1162940	2021-02-10	B.1.429	Laboratory Corporation of America	Respiratory Viruses Branch, Division of Viral Diseases, Centers for Disease Control and Prevention	Peter W. Cook, Dakota Howard, Dhwani Batra, Ben L. Rambo-Martin, Minoo Agarwal, Eyad Almasri Debbie Boles, Ayla Burns, Nuthawin Charoensri, Oren Cohen, Susan Countryman, Mary Ann Cristobal, Bobbi Croy, Suzanne Dale, Hrushikesh Deshmukh, Amanda Douglas, Vincent Drouillon, Marcia Eisenberg, Howard Engler, Rama Ghatti, Prashant Gupta, Susan Hicks, Jake Humphrey, Lax Iyer, Manoj Jain, Mohan Kolli, Br…
hCoV-19/USA/AZ-CDC-LC0015167/2021	EPI_ISL_1162974	2021-02-09	B.1.429	Laboratory Corporation of America	Respiratory Viruses Branch, Division of Viral Diseases, Centers for Disease Control and Prevention	Peter W. Cook, Dakota Howard, Dhwani Batra, Ben L. Rambo-Martin, Minoo Agarwal, Eyad Almasri Debbie Boles, Ayla Burns, Nuthawin Charoensri, Oren Cohen, Susan Countryman, Mary Ann Cristobal, Bobbi Croy, Suzanne Dale, Hrushikesh Deshmukh, Amanda Douglas, Vincent Drouillon, Marcia Eisenberg, Howard Engler, Rama Ghatti, Prashant Gupta, Susan Hicks, Jake Humphrey, Lax Iyer, Manoj Jain, Mohan Kolli, Br…
hCoV-19/USA/CA-CDC-LC0016573/2021	EPI_ISL_1163429	2021-02-10	B.1.429	Laboratory Corporation of America	Respiratory Viruses Branch, Division of Viral Diseases, Centers for Disease Control and Prevention	Peter W. Cook, Dakota Howard, Dhwani Batra, Ben L. Rambo-Martin, Minoo Agarwal, Eyad Almasri Debbie Boles, Ayla Burns, Nuthawin Charoensri, Oren Cohen, Susan Countryman, Mary Ann Cristobal, Bobbi Croy, Suzanne Dale, Hrushikesh Deshmukh, Amanda Douglas, Vincent Drouillon, Marcia Eisenberg, Howard Engler, Rama Ghatti, Prashant Gupta, Susan Hicks, Jake Humphrey, Lax Iyer, Manoj Jain, Mohan Kolli, Br…
hCoV-19/USA/CA-RD614-CV0067/2021	EPI_ISL_1164415	2021-02-11	B.1.429	Fulgent Genetics	Fulgent Genetics	Harry Gao, Mickey Li, John Gao, Joseph Fierro, Benafsh Sapra, Becky Tsai, Yan Meng, Doreen Ng, James Xie
hCoV-19/USA/CA-CZB-22871/2020	EPI_ISL_979670	2020-12-29	B.1.429	Orange County Public Health Lab	Chan-Zuckerberg Biohub	CZB Cliahub Consortium
hCoV-19/USA/CA-CZB-22910/2021	EPI_ISL_979702	2021-01-04	B.1.429	Orange County Public Health Lab	Chan-Zuckerberg Biohub	CZB Cliahub Consortium
hCoV-19/USA/WI-UW-3600/2021	EPI_ISL_1166121	2021-02-24	B.1.429	University of Wisconsin-Madison AIDS Vaccine Research Laboratories	University of Wisconsin-Madison AIDS Vaccine Research Laboratories	Gage Moreno, Katarina Braun, et al. AIDS Vaccine Research Laboratories
hCoV-19/USA/CA-QDX-2843/2020	EPI_ISL_803070	2020-12-26	B.1.429	Quest Diagnostics	Quest Diagnostics	Rosenthal,S.H., Gerasimova,A., Kagan,R.M., Anderson, B., Livingston, K.E., Hua, M., Liu Y., Shalhout, D.F., Owen, R., Lacbawan, F.
hCoV-19/Mexico/BCS-InDRE_470/2021	EPI_ISL_1168540	2021-01-17	B.1.429	Instituto de Diagnostico y Referencia Epidemiologicos INDRE_RNLSP	Instituto de Diagnostico y Referencia Epidemiologicos (INDRE)	Claudia Wong-Arambula, Abril Rodriguez-Maldonado, Vanessa Rivero-Arredondo, Ariadna Medina-Benitez, Joaquin Quiroz-Mercado,David Fragoso-Fonseca, Sergio Rangel-Guerrero, Natividad Cruz-Ortiz, Tatiana Nunez-Garcia, Gisela Barrera-Badillo, Lucia Hernandez-Rivas, Irma Lopez-Martinez, Ernesto Ramirez-Gonzalez.
hCoV-19/USA/CA-CDPH-UC1447/2021	EPI_ISL_984469	2021-01-04	B.1.429	California Department of Public Health	Chiu Laboratory, University of California, San Francisco	Charles Chiu, Xianding (Wayne) Deng, Candace Wang, Venice Servellita, Jill Hacker, Debra Wadford
hCoV-19/USA/CA-CDC-QDX22549602/2021	EPI_ISL_1291134	2021-03-02	B.1.429	Quest Diagnostics Incorporated	Centers for Disease Control and Prevention Division of Viral Diseases, Pathogen Discovery	Peter W. Cook, Dakota Howard, Dhwani Batra, Ben L. Rambo-Martin, S. H. Rosenthal, A. Gerasimova, R. M. Kagan, B. Anderson, M. Hua, Y. Liu, L.E. Bernstein, K.E. Livingston, A. Perez, I. A. Shlyakhter, R. V. Rolando, R. Owen, P. Tanpaiboon, F. Lacbawan, Clinton R. Paden, Suxiang Tong, Duncan MacCannell
hCoV-19/USA/AZ-CDC-QDX22555568/2021	EPI_ISL_1290988	2021-02-27	B.1.429	Quest Diagnostics Incorporated	Centers for Disease Control and Prevention Division of Viral Diseases, Pathogen Discovery	Peter W. Cook, Dakota Howard, Dhwani Batra, Ben L. Rambo-Martin, S. H. Rosenthal, A. Gerasimova, R. M. Kagan, B. Anderson, M. Hua, Y. Liu, L.E. Bernstein, K.E. Livingston, A. Perez, I. A. Shlyakhter, R. V. Rolando, R. Owen, P. Tanpaiboon, F. Lacbawan, Clinton R. Paden, Suxiang Tong, Duncan MacCannell
hCoV-19/USA/AZ-CDC-QDX22554523/2021	EPI_ISL_1291082	2021-03-01	B.1.429	Quest Diagnostics Incorporated	Centers for Disease Control and Prevention Division of Viral Diseases, Pathogen Discovery	Peter W. Cook, Dakota Howard, Dhwani Batra, Ben L. Rambo-Martin, S. H. Rosenthal, A. Gerasimova, R. M. Kagan, B. Anderson, M. Hua, Y. Liu, L.E. Bernstein, K.E. Livingston, A. Perez, I. A. Shlyakhter, R. V. Rolando, R. Owen, P. Tanpaiboon, F. Lacbawan, Clinton R. Paden, Suxiang Tong, Duncan MacCannell
hCoV-19/USA/CA-CDC-QDX22634651/2021	EPI_ISL_1291112	2021-03-02	B.1.429	Quest Diagnostics Incorporated	Centers for Disease Control and Prevention Division of Viral Diseases, Pathogen Discovery	Peter W. Cook, Dakota Howard, Dhwani Batra, Ben L. Rambo-Martin, S. H. Rosenthal, A. Gerasimova, R. M. Kagan, B. Anderson, M. Hua, Y. Liu, L.E. Bernstein, K.E. Livingston, A. Perez, I. A. Shlyakhter, R. V. Rolando, R. Owen, P. Tanpaiboon, F. Lacbawan, Clinton R. Paden, Suxiang Tong, Duncan MacCannell
hCoV-19/USA/HI-H211234/2021	EPI_ISL_1292650	2021-02-13	B.1.429	State Laboratories Division, Hawaii State Department of Health	State Laboratories Division, Hawaii State Department of Health	Pamela O'Brien, Drew Kuwazaki, Ayana Garnet, Razvan Sultana, Edward Desmond
hCoV-19/USA/AZ-TG758881/2021	EPI_ISL_1292259	2021-02-26	B.1.429	Sonora Quest Laboratories	TGen North	Jolene Bowers, Heather Centner, Chris French, Hayley Yaglom, Ashlyn Pfeiffer, Darrin Lemmer, Dave Engelthaler, The Arizona COVID Genomics Union (ACGU)
hCoV-19/USA/AZ-TG758911/2021	EPI_ISL_1292278	2021-03-01	B.1.429	Sonora Quest Laboratories	TGen North	Jolene Bowers, Heather Centner, Chris French, Hayley Yaglom, Ashlyn Pfeiffer, Darrin Lemmer, Dave Engelthaler, The Arizona COVID Genomics Union (ACGU)
hCoV-19/USA/AZ-TG758975/2021	EPI_ISL_1292323	2021-03-01	B.1.429	Sonora Quest Laboratories	TGen North	Jolene Bowers, Heather Centner, Chris French, Hayley Yaglom, Ashlyn Pfeiffer, Darrin Lemmer, Dave Engelthaler, The Arizona COVID Genomics Union (ACGU)
hCoV-19/USA/AZ-TG759114/2021	EPI_ISL_1292422	2021-02-27	B.1.429	Sonora Quest Laboratories	TGen North	Jolene Bowers, Heather Centner, Chris French, Hayley Yaglom, Ashlyn Pfeiffer, Darrin Lemmer, Dave Engelthaler, The Arizona COVID Genomics Union (ACGU)
hCoV-19/USA/AZ-TG761606/2021	EPI_ISL_1297067	2021-02-13	B.1.429	TGen North	TGen North	Jolene Bowers, Heather Centner, Chris French, Hayley Yaglom, Ashlyn Pfeiffer, Darrin Lemmer, Dave Engelthaler, The Arizona COVID Genomics Union (ACGU)
hCoV-19/USA/AZ-TG761627/2021	EPI_ISL_1297047	2021-02-11	B.1.429	TGen North	TGen North	Jolene Bowers, Heather Centner, Chris French, Hayley Yaglom, Ashlyn Pfeiffer, Darrin Lemmer, Dave Engelthaler, The Arizona COVID Genomics Union (ACGU)
hCoV-19/USA/AZ-TG761647/2021	EPI_ISL_1296691	2021-03-02	B.1.429	Sonora Quest Laboratories	TGen North	Jolene Bowers, Heather Centner, Chris French, Hayley Yaglom, Ashlyn Pfeiffer, Darrin Lemmer, Dave Engelthaler, The Arizona COVID Genomics Union (ACGU)
hCoV-19/USA/AZ-TG761367/2021	EPI_ISL_1296693	2021-02-27	B.1.429	Sonora Quest Laboratories	TGen North	Jolene Bowers, Heather Centner, Chris French, Hayley Yaglom, Ashlyn Pfeiffer, Darrin Lemmer, Dave Engelthaler, The Arizona COVID Genomics Union (ACGU)
hCoV-19/USA/CA-RD625-CV0036/2021	EPI_ISL_1231905	2021-03-01	B.1.429	Fulgent Genetics	Fulgent Genetics	Harry Gao, Mickey Li, John Gao, Joseph Fierro, Benafsh Sapra, Becky Tsai, Yan Meng, Doreen Ng, James Xie
hCoV-19/USA/CA-RD624-CV0082/2021	EPI_ISL_1232172	2021-02-25	B.1.429	Fulgent Genetics	Fulgent Genetics	Harry Gao, Mickey Li, John Gao, Joseph Fierro, Benafsh Sapra, Becky Tsai, Yan Meng, Doreen Ng, James Xie
hCoV-19/USA/CA-RD624-CV0087/2021	EPI_ISL_1232178	2021-02-25	B.1.429	Fulgent Genetics	Fulgent Genetics	Harry Gao, Mickey Li, John Gao, Joseph Fierro, Benafsh Sapra, Becky Tsai, Yan Meng, Doreen Ng, James Xie
hCoV-19/USA/CA-RD622-CV0087/2021	EPI_ISL_1232177	2021-02-25	B.1.429	Fulgent Genetics	Fulgent Genetics	Harry Gao, Mickey Li, John Gao, Joseph Fierro, Benafsh Sapra, Becky Tsai, Yan Meng, Doreen Ng, James Xie
hCoV-19/USA/CA-RD624-CV000/2021	EPI_ISL_1232030	2021-02-24	B.1.429	Fulgent Genetics	Fulgent Genetics	Harry Gao, Mickey Li, John Gao, Joseph Fierro, Benafsh Sapra, Becky Tsai, Yan Meng, Doreen Ng, James Xie
hCoV-19/USA/CA-RD624-CV002/2021	EPI_ISL_1232034	2021-02-25	B.1.429	Fulgent Genetics	Fulgent Genetics	Harry Gao, Mickey Li, John Gao, Joseph Fierro, Benafsh Sapra, Becky Tsai, Yan Meng, Doreen Ng, James Xie
hCoV-19/USA/CA-RD622-CV0021/2021	EPI_ISL_1232061	2021-02-25	B.1.429	Fulgent Genetics	Fulgent Genetics	Harry Gao, Mickey Li, John Gao, Joseph Fierro, Benafsh Sapra, Becky Tsai, Yan Meng, Doreen Ng, James Xie
hCoV-19/USA/CA-RD624-CV0021/2021	EPI_ISL_1232062	2021-02-25	B.1.429	Fulgent Genetics	Fulgent Genetics	Harry Gao, Mickey Li, John Gao, Joseph Fierro, Benafsh Sapra, Becky Tsai, Yan Meng, Doreen Ng, James Xie
hCoV-19/USA/CA-RD624-CV0045/2021	EPI_ISL_1232104	2021-02-25	B.1.429	Fulgent Genetics	Fulgent Genetics	Harry Gao, Mickey Li, John Gao, Joseph Fierro, Benafsh Sapra, Becky Tsai, Yan Meng, Doreen Ng, James Xie
hCoV-19/USA/CA-RD631-CV0075/2021	EPI_ISL_1231714	2021-03-06	B.1.429	Fulgent Genetics	Fulgent Genetics	Harry Gao, Mickey Li, John Gao, Joseph Fierro, Benafsh Sapra, Becky Tsai, Yan Meng, Doreen Ng, James Xie
hCoV-19/USA/CA-RD631-CV0052/2021	EPI_ISL_1231634	2021-03-06	B.1.429	Fulgent Genetics	Fulgent Genetics	Harry Gao, Mickey Li, John Gao, Joseph Fierro, Benafsh Sapra, Becky Tsai, Yan Meng, Doreen Ng, James Xie
hCoV-19/USA/CA-RD631-CV0070/2021	EPI_ISL_1231694	2021-03-06	B.1.429	Fulgent Genetics	Fulgent Genetics	Harry Gao, Mickey Li, John Gao, Joseph Fierro, Benafsh Sapra, Becky Tsai, Yan Meng, Doreen Ng, James Xie
hCoV-19/USA/CO-CDPHE-2100509173/2021	EPI_ISL_1234160	2021-02-25	B.1.429	Colorado Department of Public Health and Environment	Colorado Department of Public Health and Environment	Laura Bankers, Molly C. Hetherington-Rauth, Diana Ir, Shannon Ely, Shannon R. Matzinger, Sarah Elizabeth Totten, Emily A. Travanty
hCoV-19/USA/CO-CDPHE-2100559571/2021	EPI_ISL_1234379	2021-03-05	B.1.429	Colorado Department of Public Health and Environment	Colorado Department of Public Health and Environment	Laura Bankers, Molly C. Hetherington-Rauth, Diana Ir, Shannon Ely, Shannon R. Matzinger, Sarah Elizabeth Totten, Emily A. Travanty
hCoV-19/USA/WA-S4893/2021	EPI_ISL_1049741	2021-02-10	B.1.429	Altius Institute for Biomedical Sciences	Seattle Flu Study	Deborah A. Nickerson, Chris D. Frazar, Jover Lee, Benjamin Pelle, Erica Ryke, Matthew Richardson, Amanda Adler, Elisabeth Brandstetter, Peter D. Han, Kairsten Fay, Misja Ilcisin, Kirsten Lacombe, Thomas R. Sibley, Melissa Truong, Caitlin R. Wolf, Ryan Alexander, Daniel Bates, Rebecca Bruders, Stephanie DeBaun, Clem Green, Muhammad Halimun, Jessica Halow, Kneshay Harper, Matt Hartman, Andrew Meuse…
hCoV-19/USA/WA-S4858/2021	EPI_ISL_1049706	2021-02-09	B.1.429	Altius Institute for Biomedical Sciences	Seattle Flu Study	Deborah A. Nickerson, Chris D. Frazar, Jover Lee, Benjamin Pelle, Erica Ryke, Matthew Richardson, Amanda Adler, Elisabeth Brandstetter, Peter D. Han, Kairsten Fay, Misja Ilcisin, Kirsten Lacombe, Thomas R. Sibley, Melissa Truong, Caitlin R. Wolf, Ryan Alexander, Daniel Bates, Rebecca Bruders, Stephanie DeBaun, Clem Green, Muhammad Halimun, Jessica Halow, Kneshay Harper, Matt Hartman, Andrew Meuse…
hCoV-19/USA/WA-S4702/2021	EPI_ISL_1049550	2021-01-26	B.1.429	Washington State Department of Health	Seattle Flu Study	Deborah A. Nickerson, Chris D. Frazar, Jover Lee, Benjamin Pelle, Erica Ryke, Matthew Richardson, Amanda Adler, Elisabeth Brandstetter, Peter D. Han, Kairsten Fay, Misja Ilcisin, Kirsten Lacombe, Thomas R. Sibley, Melissa Truong, Caitlin R. Wolf, Romesh Gautom, Geoff Melly, Brian Hiatt, Philip Dykema, Scott Lindquist, Michael Boeckh, Janet A. Englund, Michael Famulare, Barry R. Lutz, Mark J. Ried…
hCoV-19/USA/TX-HMH-MCoV-26226/2021	EPI_ISL_1236006	2021-03-04	B.1.429	Houston Methodist Hospital	Houston Methodist Hospital	S. Wesley Long, Randall J. Olsen, Paul A. Christensen, Sishir Subedi, Robert Olson, James J. Davis, Matthew Ojeda Saavedra, Prasanti Yerramilli, Layne Pruitt, Kristina Reppond, Madison N. Shyer, Jessica Cambric, Ilya J. Finkelstein, Jimmy Gollihar, and James M. Musser
hCoV-19/USA/CA-LACPHL-AF00628/2021	EPI_ISL_1303438	2021-02-15	B.1.429	USC Clinical Lab	Los Angeles County Public Health Laboratories	P. Hemarajata et al.
hCoV-19/Mexico/QUE-InDRE_F9845_S585/2021	EPI_ISL_1337360	2021-02-16	B.1.429	LESP Queretaro	Instituto de Diagnostico y Referencia Epidemiologicos (INDRE)	Claudia Wong-Arambula, Abril Rodriguez-Maldonado, Vanessa Rivero-Arredondo, Ariadna Medina-Benitez, Joaquin Quiroz-Mercado, Sergio Rangel-Guerrero, Natividad Cruz-Ortiz, Tatiana Nunez-Garcia, Gisela Barrera-Badillo, Lucia Hernandez-Rivas, Irma Lopez-Martinez, Ernesto Ramirez-Gonzalez.
hCoV-19/Mexico/QUE-InDRE_F9846_S586/2021	EPI_ISL_1337362	2021-02-16	B.1.429	LESP Queretaro	Instituto de Diagnostico y Referencia Epidemiologicos (INDRE)	Claudia Wong-Arambula, Abril Rodriguez-Maldonado, Vanessa Rivero-Arredondo, Ariadna Medina-Benitez, Joaquin Quiroz-Mercado, Sergio Rangel-Guerrero, Natividad Cruz-Ortiz, Tatiana Nunez-Garcia, Gisela Barrera-Badillo, Lucia Hernandez-Rivas, Irma Lopez-Martinez, Ernesto Ramirez-Gonzalez.
hCoV-19/USA/FL-CDC-STM-000030106/2021	EPI_ISL_1338117	2021-03-06	B.1.429	Helix/Illumina	Centers for Disease Control and Prevention Division of Viral Diseases, Pathogen Discovery	Peter W. Cook, Dakota Howard, Dhwani Batra, Ben L. Rambo-Martin, Eileen de Feo, Jan Antico, Christine Tran, Matthew Tolentino, Shannon Wickline, Kim Gietzen, Brad Sickler, Jingtao Liu, Eric Allen, Phil Febbo, Summer Galloway, Nicole L. Washington, Simon White, Geraint Levan, Kelly Schiabor Barrett, Elizabeth Cirulli, Alexandre Bolze, Ary Ascencio, Charlotte Rivera-Garcia, Ryan Cho, Jason Nguyen, …
hCoV-19/USA/WA-S4549/2021	EPI_ISL_1015892	2021-01-25	B.1.429	Altius Institute for Biomedical Sciences	Seattle Flu Study	Deborah A. Nickerson, Chris D. Frazar, Jover Lee, Benjamin Pelle, Erica Ryke, Matthew Richardson, Amanda Adler, Elisabeth Brandstetter, Peter D. Han, Kairsten Fay, Misja Ilcisin, Kirsten Lacombe, Thomas R. Sibley, Melissa Truong, Caitlin R. Wolf, Ryan Alexander, Daniel Bates, Rebecca Bruders, Stephanie DeBaun, Clem Green, Muhammad Halimun, Jessica Halow, Kneshay Harper, Matt Hartman, Andrew Meuse…
hCoV-19/USA/WA-UW-61147/2021	EPI_ISL_1209077	2021-02-04	B.1.429	UW Virology Lab	UW Virology Lab	Pavitra Roychoudhury, Hong Xie, Lasata Shrestha, Shah Mohamed Bakhash, Michelle Lin, Noah Baker, Sean Ellis, Saraswathi Sathees, Meei-Li Huang, Keith R Jerome, Alexander Greninger
hCoV-19/USA/CA-CDC-LC0007765/2021	EPI_ISL_1022226	2021-01-15	B.1.429	Laboratory Corporation of America	Respiratory Viruses Branch, Division of Viral Diseases, Centers for Disease Control and Prevention	Peter W. Cook, Dakota Howard, Dhwani Batra, Ben L. Rambo-Martin, Clinton R. Paden, Suxiang Tong, Duncan MacCannell
hCoV-19/USA/CA-CZB-23478/2021	EPI_ISL_1027589	2021-01-13	B.1.429	Orange County Public Health Lab	Chan-Zuckerberg Biohub	CZB Cliahub Consortium
hCoV-19/USA/CA-CZB-23504/2021	EPI_ISL_1027615	2021-01-19	B.1.429	Orange County Public Health Lab	Chan-Zuckerberg Biohub	CZB Cliahub Consortium
hCoV-19/USA/CA-CZB-23511/2021	EPI_ISL_1027617	2021-01-19	B.1.429	Orange County Public Health Lab	Chan-Zuckerberg Biohub	CZB Cliahub Consortium
hCoV-19/USA/CA-CDPH-3000023970/2021	EPI_ISL_2891315	2021-02-19	B.1.429	CDPH VBL	California Department of Public Health	CDPH-COVIDNet
hCoV-19/USA/AZ-TG814399/2021	EPI_ISL_1761743	2021-02-12	B.1.429	Sonora Quest Laboratories	TGen North	Jolene Bowers, Heather Centner, Chris French, Hayley Yaglom, Ashlyn Pfeiffer, Darrin Lemmer, Dave Engelthaler, The Arizona COVID Genomics Union (ACGU)
hCoV-19/USA/NY-CUIMC-NP-5025/2021	EPI_ISL_1965925	2021-02-04	B.1.429	Clinical Microbiology Laboratory, NewYork Presbyterian Hospital/Columbia University Irving Medical Center	Uhlemann Laboratory, Columbia University Irving Medical Center	Medini K. Annavajhala, Anne Kelley, Maya Tagliavia, Anne-Catrin Uhlemann
hCoV-19/Canada/ABPHL-04059/2021	EPI_ISL_2164047	2021-02-12	B.1.429	Alberta Precision Labs (APL)	Public Health Agency of Canada (PHAC) National Microbiology Laboratory	Buss, E, Croxen M, Deo A, Dieu P, Gill K, Ferrato C, Khan F, Koleva P, Li V, Lloyd C, Lynch T, Ma R, Murphy S, Pabbaraju K, Shokoples S, Tipples G, Thayer J, Whitehouse M, Wong A, Yu C, Zelyas N
hCoV-19/Canada/ABPHL-03175/2021	EPI_ISL_2163554	2021-01-19	B.1.429	Alberta Precision Labs (APL)	Public Health Agency of Canada (PHAC) National Microbiology Laboratory	Buss, E, Croxen M, Deo A, Dieu P, Gill K, Ferrato C, Khan F, Koleva P, Li V, Lloyd C, Lynch T, Ma R, Murphy S, Pabbaraju K, Shokoples S, Tipples G, Thayer J, Whitehouse M, Wong A, Yu C, Zelyas N
hCoV-19/Canada/ABPHL-04058/2021	EPI_ISL_2164046	2021-02-12	B.1.429	Alberta Precision Labs (APL)	Public Health Agency of Canada (PHAC) National Microbiology Laboratory	Buss, E, Croxen M, Deo A, Dieu P, Gill K, Ferrato C, Khan F, Koleva P, Li V, Lloyd C, Lynch T, Ma R, Murphy S, Pabbaraju K, Shokoples S, Tipples G, Thayer J, Whitehouse M, Wong A, Yu C, Zelyas N
hCoV-19/Canada/ABPHL-04011/2021	EPI_ISL_2164012	2021-02-14	B.1.429	Alberta Precision Labs (APL)	Public Health Agency of Canada (PHAC) National Microbiology Laboratory	Buss, E, Croxen M, Deo A, Dieu P, Gill K, Ferrato C, Khan F, Koleva P, Li V, Lloyd C, Lynch T, Ma R, Murphy S, Pabbaraju K, Shokoples S, Tipples G, Thayer J, Whitehouse M, Wong A, Yu C, Zelyas N
hCoV-19/Canada/ABPHL-04037/2021	EPI_ISL_2164032	2021-01-17	B.1.429	Alberta Precision Labs (APL)	Public Health Agency of Canada (PHAC) National Microbiology Laboratory	Buss, E, Croxen M, Deo A, Dieu P, Gill K, Ferrato C, Khan F, Koleva P, Li V, Lloyd C, Lynch T, Ma R, Murphy S, Pabbaraju K, Shokoples S, Tipples G, Thayer J, Whitehouse M, Wong A, Yu C, Zelyas N
hCoV-19/Canada/ABPHL-04051/2021	EPI_ISL_2164040	2021-02-14	B.1.429	Alberta Precision Labs (APL)	Public Health Agency of Canada (PHAC) National Microbiology Laboratory	Buss, E, Croxen M, Deo A, Dieu P, Gill K, Ferrato C, Khan F, Koleva P, Li V, Lloyd C, Lynch T, Ma R, Murphy S, Pabbaraju K, Shokoples S, Tipples G, Thayer J, Whitehouse M, Wong A, Yu C, Zelyas N
hCoV-19/Canada/ABPHL-04530/2021	EPI_ISL_2164320	2021-01-14	B.1.429	Alberta Precision Labs (APL)	Public Health Agency of Canada (PHAC) National Microbiology Laboratory	Buss, E, Croxen M, Deo A, Dieu P, Gill K, Ferrato C, Khan F, Koleva P, Li V, Lloyd C, Lynch T, Ma R, Murphy S, Pabbaraju K, Shokoples S, Tipples G, Thayer J, Whitehouse M, Wong A, Yu C, Zelyas N
hCoV-19/USA/CA-SEARCH-9801/2020	EPI_ISL_1969613	2020-12-23	B.1.429	Sharp HealthCare Laboratory	Andersen lab at Scripps Research	SEARCH Alliance San Diego with Aaron Harding, Jacquelyn Berumen, Cathy Woerle, Liam McGinnis, Art Mendoza, Omid Bakhtar
hCoV-19/USA/CA-SEARCH-9855/2020	EPI_ISL_1969656	2020-12-23	B.1.429	Sharp HealthCare Laboratory	Andersen lab at Scripps Research	SEARCH Alliance San Diego with Aaron Harding, Jacquelyn Berumen, Cathy Woerle, Liam McGinnis, Art Mendoza, Omid Bakhtar
hCoV-19/USA/UT-UPHL-2104837816/2021	EPI_ISL_2290079	2021-01-15	B.1.429	Utah Public Health Laboratory	Utah Public Health Laboratory	Erin L. Young, Kelly F. Oakeson, Tara Gallagher
hCoV-19/USA/NM-NMDOH-2021083933/2021	EPI_ISL_2465959	2021-03-01	B.1.429	Curative	New Mexico Department of Health Scientific Laboratory	Ellie Johnson, D'eldra Malone, Jennifer Benoit, Linda Salazar, Ratheesh Rajan, Keila Gutierrez, Anastacia Griego-Fisher
hCoV-19/USA/MO-WUSTL-21-042-017197/2021	EPI_ISL_2517042	2021-03-01	B.1.429	Molecular Microbiology, Washington University of St. Louis	Molecular Microbiology, Washington University of St. Louis	Wang,D., Handley,S.
hCoV-19/USA/UT-UPHL-2105903300/2021	EPI_ISL_2292482	2021-03-01	B.1.429	Utah Public Health Laboratory	Utah Public Health Laboratory	Erin L. Young, Kelly F. Oakeson, Tara Gallagher
hCoV-19/USA/UT-UPHL-2105608062/2021	EPI_ISL_2292678	2021-01-16	B.1.429	Utah Public Health Laboratory	Utah Public Health Laboratory	Erin L. Young, Kelly F. Oakeson, Tara Gallagher
hCoV-19/USA/CA-CDPH-3000010027/2021	EPI_ISL_2853915	2021-02-09	B.1.429	CDPH VBL	California Department of Public Health	CDPH-COVIDNet
hCoV-19/USA/WA-S6243/2021	EPI_ISL_1711599	2021-03-02	B.1.429	Interpath Laboratory	Seattle Flu Study	Deborah A. Nickerson, Chris D. Frazar, Jover Lee, Benjamin Pelle, Erica Ryke, Matthew Richardson, Amanda Adler, Elisabeth Brandstetter, Peter D. Han, Kairsten Fay, Misja Ilcisin, Kirsten Lacombe, Thomas R. Sibley, Melissa Truong, Caitlin R. Wolf, Romesh Gautom, Geoff Melly, Brian Hiatt, Philip Dykema, Scott Lindquist, Michael Boeckh, Janet A. Englund, Michael Famulare, Barry R. Lutz, Mark J. Ried…
hCoV-19/USA/CA-CDPH-3000017261/2021	EPI_ISL_2854989	2021-02-13	B.1.429	CDPH VBL	California Department of Public Health	CDPH-COVIDNet
hCoV-19/USA/CA-CDPH-3000018009/2021	EPI_ISL_2855122	2021-02-17	B.1.429	CDPH VBL	California Department of Public Health	CDPH-COVIDNet
hCoV-19/USA/CA-PROV-943/2020	EPI_ISL_2551212	2020-12-21	B.1.429	Providence Saint Joseph Medical Center - Burbank	Providence St. Joseph Health Molecular Genomics Laboratory	Alexa K Dowdell, Brian D Piening, Fred L Robinson, Carlo B Bifulco, Mary Campbell, Rogan Rattray
hCoV-19/USA/CA-PROV-980/2021	EPI_ISL_2551246	2021-02-01	B.1.429	Providence St. Joseph Health Orange - Chapman	Providence St. Joseph Health Molecular Genomics Laboratory	Alexa K Dowdell, Brian D Piening, Fred L Robinson, Carlo B Bifulco, Mary Campbell, Rogan Rattray
hCoV-19/USA/OR-PROV-1226/2021	EPI_ISL_2551358	2021-03-08	B.1.429	Providence Oregon Regional Laboratories	Providence St. Joseph Health Molecular Genomics Laboratory	Alexa K Dowdell, Brian D Piening, Fred L Robinson, Carlo B Bifulco, Mary Campbell, Rogan Rattray
hCoV-19/USA/CA-CDPH-3000021145/2021	EPI_ISL_2855661	2021-02-18	B.1.429	CDPH VBL	California Department of Public Health	CDPH-COVIDNet
hCoV-19/USA/CA-SEARCH-101695/2021	EPI_ISL_2628324	2021-01-04	B.1.429	San Diego County Public Health Laboratory	Andersen lab at Scripps Research	SEARCH Alliance San Diego with Ashleigh Murphy, Jovan Shephard, Brett Austin
hCoV-19/USA/AZ-TG923219/2021	EPI_ISL_2672197	2021-03-02	B.1.429	TGen North	TGen North	Jolene Bowers, Heather Centner, Chris French, Hayley Yaglom, Ashlyn Pfeiffer, Darrin Lemmer, Dave Engelthaler, The Arizona COVID Genomics Union (ACGU)
hCoV-19/USA/CA-CDPH-3000044513/2021	EPI_ISL_2923351	2021-03-08	B.1.429	CDPH VBL	California Department of Public Health	CDPH-COVIDNet
hCoV-19/USA/CA-CDPH-3000044514/2021	EPI_ISL_2923352	2021-03-08	B.1.429	CDPH VBL	California Department of Public Health	CDPH-COVIDNet
hCoV-19/USA/CA-CDPH-3000046064/2021	EPI_ISL_2923583	2021-03-12	B.1.429	CDPH VBL	California Department of Public Health	CDPH-COVIDNet
hCoV-19/USA/CA-LACPHL-AF00724/2021	EPI_ISL_1497529	2021-03-09	B.1.429	USC Clinical Lab	Los Angeles County Public Health Laboratories	P. Hemarajata et al.
hCoV-19/USA/CA-SEARCH-102427/2021	EPI_ISL_2712524	2021-01-15	B.1.429	Sharp HealthCare Laboratory	Andersen lab at Scripps Research	SEARCH Alliance San Diego with Aaron Harding, Jacquelyn Berumen, Cathy Woerle, Liam McGinnis, Art Mendoza, Omid Bakhtar
hCoV-19/USA/ND-NDDH-02319/2021	EPI_ISL_2715277	2021-02-18	B.1.429	North Dakota Department of Health, Public Health Laboratory	North Dakota Department of Health, Public Health Laboratory	Lisa Wingerter
hCoV-19/USA/ND-NDDH-02320/2021	EPI_ISL_2715278	2021-02-18	B.1.429	North Dakota Department of Health, Public Health Laboratory	North Dakota Department of Health, Public Health Laboratory	Lisa Wingerter
hCoV-19/USA/ND-NDDH-02322/2021	EPI_ISL_2715280	2021-02-18	B.1.429	North Dakota Department of Health, Public Health Laboratory	North Dakota Department of Health, Public Health Laboratory	Lisa Wingerter
hCoV-19/USA/NY-PRL-2021_0624_51B16/2021	EPI_ISL_2716000	2021-01-29	B.1.429	Pandemic Response Lab - NYC	Pandemic Response Lab, R&D	Henry Lee, Michael Hammerling, Melissa Hopkins, Cybill del Castillo, Shinyoung Clair Kang, William Ward, Pradeep Bugga, Sol Rey, Dylan Law, Katharine Nelson, Haiping Hao, Jon Laurent
hCoV-19/USA/CA-SEARCH-102434/2021	EPI_ISL_2712529	2021-01-17	B.1.429	Sharp HealthCare Laboratory	Andersen lab at Scripps Research	SEARCH Alliance San Diego with Aaron Harding, Jacquelyn Berumen, Cathy Woerle, Liam McGinnis, Art Mendoza, Omid Bakhtar
hCoV-19/USA/CA-SEARCH-102493/2021	EPI_ISL_2712575	2021-01-15	B.1.429	Sharp HealthCare Laboratory	Andersen lab at Scripps Research	SEARCH Alliance San Diego with Aaron Harding, Jacquelyn Berumen, Cathy Woerle, Liam McGinnis, Art Mendoza, Omid Bakhtar
hCoV-19/USA/CA-CDPH-3000025483/2021	EPI_ISL_2889923	2021-03-03	B.1.429	CDPH VBL	California Department of Public Health	CDPH-COVIDNet
hCoV-19/USA/CA-CDPH-3000025506/2021	EPI_ISL_2889930	2021-02-13	B.1.429	CDPH VBL	California Department of Public Health	CDPH-COVIDNet
hCoV-19/USA/CA-CDPH-3000026495/2021	EPI_ISL_2890263	2021-03-08	B.1.429	CDPH VBL	California Department of Public Health	CDPH-COVIDNet
hCoV-19/USA/CA-CDPH-3000026519/2021	EPI_ISL_2890275	2021-02-22	B.1.429	CDPH VBL	California Department of Public Health	CDPH-COVIDNet
hCoV-19/USA/CA-CDPH-3000027472/2021	EPI_ISL_2890571	2021-02-07	B.1.429	CDPH VBL	California Department of Public Health	CDPH-COVIDNet
hCoV-19/USA/CA-CDPH-3000027591/2021	EPI_ISL_2890630	2021-03-02	B.1.429	CDPH VBL	California Department of Public Health	CDPH-COVIDNet
hCoV-19/USA/CA-CDPH-3000029109/2021	EPI_ISL_2891281	2021-02-12	B.1.429	CDPH VBL	California Department of Public Health	CDPH-COVIDNet
hCoV-19/USA/CA-CDPH-2000033302/2021	EPI_ISL_2825191	2021-01-28	B.1.429	CDPH VBL	California Department of Public Health	CDPH-COVIDNet,UCLA Technology Center for Genomics & Bioinformatics
hCoV-19/USA/CA-CDPH-3000027786/2021	EPI_ISL_2890705	2021-02-18	B.1.429	CDPH VBL	California Department of Public Health	CDPH-COVIDNet
hCoV-19/USA/CA-CDPH-2000033337/2021	EPI_ISL_2825198	2021-01-28	B.1.429	CDPH VBL	California Department of Public Health	CDPH-COVIDNet,UCLA Technology Center for Genomics & Bioinformatics
hCoV-19/USA/CA-CDPH-2000036693/2021	EPI_ISL_2825293	2021-02-02	B.1.429	CDPH VBL	California Department of Public Health	CDPH-COVIDNet,UCLA Technology Center for Genomics & Bioinformatics
hCoV-19/USA/CA-CDPH-2000036712/2021	EPI_ISL_2825297	2021-02-02	B.1.429	CDPH VBL	California Department of Public Health	CDPH-COVIDNet,UCLA Technology Center for Genomics & Bioinformatics
hCoV-19/USA/CA-CDPH-2000036717/2021	EPI_ISL_2825299	2021-02-02	B.1.429	CDPH VBL	California Department of Public Health	CDPH-COVIDNet,UCLA Technology Center for Genomics & Bioinformatics
hCoV-19/USA/CA-CDPH-2000038078/2021	EPI_ISL_2825343	2021-02-09	B.1.429	CDPH VBL	California Department of Public Health	CDPH-COVIDNet,UCLA Technology Center for Genomics & Bioinformatics
hCoV-19/USA/CA-CDPH-2000039616/2021	EPI_ISL_2825439	2021-02-16	B.1.429	CDPH VBL	California Department of Public Health	CDPH-COVIDNet,UCLA Technology Center for Genomics & Bioinformatics
hCoV-19/USA/CA-CDPH-2000040071/2021	EPI_ISL_2825468	2021-02-24	B.1.429	CDPH VBL	California Department of Public Health	CDPH-COVIDNet,UCLA Technology Center for Genomics & Bioinformatics
hCoV-19/USA/CA-CDPH-2000040333/2021	EPI_ISL_2825503	2021-02-23	B.1.429	CDPH VBL	California Department of Public Health	CDPH-COVIDNet,UCLA Technology Center for Genomics & Bioinformatics
hCoV-19/USA/CA-CDPH-2000040468/2021	EPI_ISL_2825531	2021-02-22	B.1.429	CDPH VBL	California Department of Public Health	CDPH-COVIDNet,UCLA Technology Center for Genomics & Bioinformatics
hCoV-19/USA/CA-CDPH-2000040492/2021	EPI_ISL_2825536	2021-02-26	B.1.429	CDPH VBL	California Department of Public Health	CDPH-COVIDNet,UCLA Technology Center for Genomics & Bioinformatics
hCoV-19/USA/CA-CDPH-2000041155/2021	EPI_ISL_2825578	2021-03-04	B.1.429	CDPH VBL	California Department of Public Health	CDPH-COVIDNet,UCLA Technology Center for Genomics & Bioinformatics
hCoV-19/USA/CA-CDPH-2000041167/2021	EPI_ISL_2825584	2021-03-04	B.1.429	CDPH VBL	California Department of Public Health	CDPH-COVIDNet,UCLA Technology Center for Genomics & Bioinformatics
hCoV-19/USA/CA-CDPH-2000033613/2021	EPI_ISL_2826185	2021-01-29	B.1.429	CDPH VBL	California Department of Public Health	CDPH-COVIDNet,SwabSeq/UCLA
hCoV-19/USA/CA-CDPH-2000033652/2021	EPI_ISL_2826204	2021-01-29	B.1.429	CDPH VBL	California Department of Public Health	CDPH-COVIDNet,SwabSeq/UCLA
hCoV-19/USA/CA-CDPH-2000033654/2021	EPI_ISL_2826205	2021-01-29	B.1.429	CDPH VBL	California Department of Public Health	CDPH-COVIDNet,SwabSeq/UCLA
hCoV-19/USA/CA-CDPH-2000033684/2021	EPI_ISL_2826224	2021-01-29	B.1.429	CDPH VBL	California Department of Public Health	CDPH-COVIDNet,SwabSeq/UCLA
hCoV-19/USA/CA-CDPH-2000036376/2021	EPI_ISL_2826305	2021-02-02	B.1.429	CDPH VBL	California Department of Public Health	CDPH-COVIDNet,SwabSeq/UCLA
hCoV-19/USA/CA-CDPH-2000036416/2021	EPI_ISL_2826321	2021-02-02	B.1.429	CDPH VBL	California Department of Public Health	CDPH-COVIDNet,SwabSeq/UCLA
hCoV-19/USA/CA-CDPH-2000037491/2021	EPI_ISL_2826501	2021-02-10	B.1.429	CDPH VBL	California Department of Public Health	CDPH-COVIDNet,SwabSeq/UCLA
hCoV-19/USA/CA-CDPH-2000039003/2021	EPI_ISL_2826582	2021-02-17	B.1.429	CDPH VBL	California Department of Public Health	CDPH-COVIDNet,SwabSeq/UCLA
hCoV-19/USA/CA-CDPH-3000002927/2021	EPI_ISL_2757849	2021-01-31	B.1.429	CDPH VBL	California Department of Public Health	CDPH-COVIDNet
hCoV-19/USA/CA-TCPHL-032921-20/2021	EPI_ISL_2341191	2021-01-17	B.1.429	Tulare County Public Health Laboratory	Tulare County Public Health Laboratory	Denise L Lopez, Joshua Kootstra
hCoV-19/USA/CA-LACPHL-AF01331/2021	EPI_ISL_2774563	2021-01-21	B.1.429	Los Angeles County Public Health Laboratories	Los Angeles County Public Health Laboratories	P. Hemarajata et al.
hCoV-19/USA/CA-CDPH-2000019337/2021	EPI_ISL_2776221	2021-01-04	B.1.429	California Department of Public Health Valencia Branch Laboratory (CDPH VBL)	California Department of Public Health	CDPH-COVIDNet,Arias Lab at UCSB
hCoV-19/USA/CA-CDPH-2000019356/2021	EPI_ISL_2776237	2021-01-04	B.1.429	California Department of Public Health Valencia Branch Laboratory (CDPH VBL)	California Department of Public Health	CDPH-COVIDNet,Arias Lab at UCSB
hCoV-19/USA/CA-CDPH-2000019359/2021	EPI_ISL_2776240	2021-01-04	B.1.429	California Department of Public Health Valencia Branch Laboratory (CDPH VBL)	California Department of Public Health	CDPH-COVIDNet,Arias Lab at UCSB
hCoV-19/USA/CA-CDPH-2000019399/2021	EPI_ISL_2776268	2021-01-04	B.1.429	California Department of Public Health Valencia Branch Laboratory (CDPH VBL)	California Department of Public Health	CDPH-COVIDNet,Arias Lab at UCSB
hCoV-19/USA/ND-NDDH-02373/2021	EPI_ISL_2776414	2021-01-19	B.1.429	North Dakota Department of Health, Public Health Laboratory	North Dakota Department of Health, Public Health Laboratory	Lisa Wingerter
hCoV-19/USA/CA-CDPH-2000030464/2021	EPI_ISL_2778115	2021-01-18	B.1.429	California Department of Public Health Valencia Branch Laboratory (CDPH VBL)	California Department of Public Health	CDPH-COVIDNet,UCLA Technology Center for Genomics & Bioinformatics
hCoV-19/USA/CA-CDPH-2000033280/2021	EPI_ISL_2778149	2021-01-28	B.1.429	California Department of Public Health Valencia Branch Laboratory (CDPH VBL)	California Department of Public Health	CDPH-COVIDNet,UCLA Technology Center for Genomics & Bioinformatics
hCoV-19/USA/CA-CDPH-2000033334/2021	EPI_ISL_2778157	2021-01-28	B.1.429	California Department of Public Health Valencia Branch Laboratory (CDPH VBL)	California Department of Public Health	CDPH-COVIDNet,UCLA Technology Center for Genomics & Bioinformatics
hCoV-19/USA/CA-CDPH-2000035100/2021	EPI_ISL_2778223	2021-02-03	B.1.429	California Department of Public Health Valencia Branch Laboratory (CDPH VBL)	California Department of Public Health	CDPH-COVIDNet,UCLA Technology Center for Genomics & Bioinformatics
hCoV-19/USA/CA-CDPH-2000037642/2021	EPI_ISL_2778282	2021-02-10	B.1.429	California Department of Public Health Valencia Branch Laboratory (CDPH VBL)	California Department of Public Health	CDPH-COVIDNet,UCLA Technology Center for Genomics & Bioinformatics
hCoV-19/USA/CA-CDPH-2000037779/2021	EPI_ISL_2778295	2021-02-09	B.1.429	California Department of Public Health Valencia Branch Laboratory (CDPH VBL)	California Department of Public Health	CDPH-COVIDNet,UCLA Technology Center for Genomics & Bioinformatics
hCoV-19/USA/CA-CDPH-2000038145/2021	EPI_ISL_2778310	2021-02-09	B.1.429	California Department of Public Health Valencia Branch Laboratory (CDPH VBL)	California Department of Public Health	CDPH-COVIDNet,UCLA Technology Center for Genomics & Bioinformatics
hCoV-19/USA/CA-CDPH-2000039303/2021	EPI_ISL_2778357	2021-02-17	B.1.429	California Department of Public Health Valencia Branch Laboratory (CDPH VBL)	California Department of Public Health	CDPH-COVIDNet,UCLA Technology Center for Genomics & Bioinformatics
hCoV-19/USA/CA-CDPH-2000039473/2021	EPI_ISL_2778383	2021-02-18	B.1.429	California Department of Public Health Valencia Branch Laboratory (CDPH VBL)	California Department of Public Health	CDPH-COVIDNet,UCLA Technology Center for Genomics & Bioinformatics
hCoV-19/USA/CA-CDPH-2000039646/2021	EPI_ISL_2778409	2021-02-18	B.1.429	California Department of Public Health Valencia Branch Laboratory (CDPH VBL)	California Department of Public Health	CDPH-COVIDNet,UCLA Technology Center for Genomics & Bioinformatics
hCoV-19/USA/CA-CDPH-2000042053/2021	EPI_ISL_2778542	2021-03-12	B.1.429	California Department of Public Health Valencia Branch Laboratory (CDPH VBL)	California Department of Public Health	CDPH-COVIDNet,UCLA Technology Center for Genomics & Bioinformatics
hCoV-19/USA/CA-CDPH-2000035276/2021	EPI_ISL_2782420	2021-02-05	B.1.429	CDPH VBL	California Department of Public Health	CDPH-COVIDNet,UCSF Center for Advanced Technology
hCoV-19/USA/CA-CDPH-2000035325/2021	EPI_ISL_2782494	2021-02-03	B.1.429	CDPH VBL	California Department of Public Health	CDPH-COVIDNet,UCSF Center for Advanced Technology
hCoV-19/USA/CA-CDPH-2000016817/2021	EPI_ISL_2782628	2021-01-04	B.1.429	CDPH VBL	California Department of Public Health	CDPH-COVIDNet,UCSF Center for Advanced Technology
hCoV-19/USA/CA-CDPH-2000017012/2021	EPI_ISL_2782673	2021-01-05	B.1.429	CDPH VBL	California Department of Public Health	CDPH-COVIDNet,UCSF Center for Advanced Technology
hCoV-19/USA/CA-CDPH-2000031308/2021	EPI_ISL_2782773	2021-01-16	B.1.429	CDPH VBL	California Department of Public Health	CDPH-COVIDNet,UCSF Center for Advanced Technology
hCoV-19/USA/CA-CDPH-2000031637/2021	EPI_ISL_2782808	2021-01-28	B.1.429	CDPH VBL	California Department of Public Health	CDPH-COVIDNet,UCSF Center for Advanced Technology
hCoV-19/USA/CA-CDPH-2000034208/2021	EPI_ISL_2783017	2021-01-26	B.1.429	CDPH VBL	California Department of Public Health	CDPH-COVIDNet,UCSF Center for Advanced Technology
hCoV-19/USA/CA-CDPH-2000035234/2021	EPI_ISL_2783063	2021-02-04	B.1.429	CDPH VBL	California Department of Public Health	CDPH-COVIDNet,UCSF Center for Advanced Technology
hCoV-19/USA/CA-CDPH-2000035275/2021	EPI_ISL_2783066	2021-02-05	B.1.429	CDPH VBL	California Department of Public Health	CDPH-COVIDNet,UCSF Center for Advanced Technology
hCoV-19/USA/CA-CDPH-2000035380/2021	EPI_ISL_2783078	2021-02-03	B.1.429	CDPH VBL	California Department of Public Health	CDPH-COVIDNet,UCSF Center for Advanced Technology
hCoV-19/USA/CA-CDPH-2000036738/2021	EPI_ISL_2783186	2021-02-03	B.1.429	CDPH VBL	California Department of Public Health	CDPH-COVIDNet,UCSF Center for Advanced Technology
hCoV-19/USA/CA-CDPH-2000036739/2021	EPI_ISL_2783187	2021-02-02	B.1.429	CDPH VBL	California Department of Public Health	CDPH-COVIDNet,UCSF Center for Advanced Technology
hCoV-19/USA/CA-CDPH-2000036792/2021	EPI_ISL_2783197	2021-02-02	B.1.429	CDPH VBL	California Department of Public Health	CDPH-COVIDNet,UCSF Center for Advanced Technology
hCoV-19/USA/CA-CDPH-2000018610/2021	EPI_ISL_2783249	2021-01-09	B.1.429	CDPH VBL	California Department of Public Health	CDPH-COVIDNet,UCI Genome Sciences Center/GHTF
hCoV-19/USA/CA-CDPH-2000018519/2021	EPI_ISL_2783370	2021-01-09	B.1.429	CDPH VBL	California Department of Public Health	CDPH-COVIDNet,UCI Genome Sciences Center/GHTF
hCoV-19/USA/CA-CDPH-2000018591/2021	EPI_ISL_2783413	2021-01-09	B.1.429	CDPH VBL	California Department of Public Health	CDPH-COVIDNet,UCI Genome Sciences Center/GHTF
hCoV-19/USA/CA-CDPH-2000018603/2021	EPI_ISL_2783424	2021-01-09	B.1.429	CDPH VBL	California Department of Public Health	CDPH-COVIDNet,UCI Genome Sciences Center/GHTF
hCoV-19/USA/CA-CDPH-2000018615/2021	EPI_ISL_2783434	2021-01-09	B.1.429	CDPH VBL	California Department of Public Health	CDPH-COVIDNet,UCI Genome Sciences Center/GHTF
hCoV-19/USA/CA-CDPH-2000017002/2021	EPI_ISL_2796606	2021-01-06	B.1.429	CDPH VBL	California Department of Public Health	CDPH-COVIDNet, UCSF Center for Advanced Technology
hCoV-19/USA/CA-CDPH-2000031592/2021	EPI_ISL_2796750	2021-01-28	B.1.429	CDPH VBL	California Department of Public Health	CDPH-COVIDNet, UCSF Center for Advanced Technology
hCoV-19/USA/CA-CDPH-2000031613/2021	EPI_ISL_2796755	2021-01-28	B.1.429	CDPH VBL	California Department of Public Health	CDPH-COVIDNet, UCSF Center for Advanced Technology
hCoV-19/USA/FL-CDC-LC0026551/2021	EPI_ISL_1339273	2021-03-09	B.1.429	Laboratory Corporation of America	Centers for Disease Control and Prevention Division of Viral Diseases, Pathogen Discovery	Peter W. Cook, Dakota Howard, Dhwani Batra, Ben L. Rambo-Martin, Minoo Agarwal, Eyad Almasri, Debbie Boles, Ayla Burns, Nuthawin Charoensri, Oren Cohen, Susan Countryman, Mary Ann Cristobal, Bobbi Croy, Suzanne Dale, Hrushikesh Deshmukh, Amanda Douglas, Vincent Drouillon, Marcia Eisenberg, Howard Engler, Rama Ghatti, Prashant Gupta, Susan Hicks, Jake Humphrey, Lax Iyer, Manoj Jain, Mohan Kolli, B…
hCoV-19/USA/FL-CDC-LC0026628/2021	EPI_ISL_1339274	2021-03-09	B.1.429	Laboratory Corporation of America	Centers for Disease Control and Prevention Division of Viral Diseases, Pathogen Discovery	Peter W. Cook, Dakota Howard, Dhwani Batra, Ben L. Rambo-Martin, Minoo Agarwal, Eyad Almasri, Debbie Boles, Ayla Burns, Nuthawin Charoensri, Oren Cohen, Susan Countryman, Mary Ann Cristobal, Bobbi Croy, Suzanne Dale, Hrushikesh Deshmukh, Amanda Douglas, Vincent Drouillon, Marcia Eisenberg, Howard Engler, Rama Ghatti, Prashant Gupta, Susan Hicks, Jake Humphrey, Lax Iyer, Manoj Jain, Mohan Kolli, B…
hCoV-19/USA/FL-CDC-LC0026484/2021	EPI_ISL_1339331	2021-03-10	B.1.429	Laboratory Corporation of America	Centers for Disease Control and Prevention Division of Viral Diseases, Pathogen Discovery	Peter W. Cook, Dakota Howard, Dhwani Batra, Ben L. Rambo-Martin, Minoo Agarwal, Eyad Almasri, Debbie Boles, Ayla Burns, Nuthawin Charoensri, Oren Cohen, Susan Countryman, Mary Ann Cristobal, Bobbi Croy, Suzanne Dale, Hrushikesh Deshmukh, Amanda Douglas, Vincent Drouillon, Marcia Eisenberg, Howard Engler, Rama Ghatti, Prashant Gupta, Susan Hicks, Jake Humphrey, Lax Iyer, Manoj Jain, Mohan Kolli, B…
hCoV-19/USA/PA-CDC-LC0027117/2021	EPI_ISL_1339563	2021-03-08	B.1.429	Laboratory Corporation of America	Centers for Disease Control and Prevention Division of Viral Diseases, Pathogen Discovery	Peter W. Cook, Dakota Howard, Dhwani Batra, Ben L. Rambo-Martin, Minoo Agarwal, Eyad Almasri, Debbie Boles, Ayla Burns, Nuthawin Charoensri, Oren Cohen, Susan Countryman, Mary Ann Cristobal, Bobbi Croy, Suzanne Dale, Hrushikesh Deshmukh, Amanda Douglas, Vincent Drouillon, Marcia Eisenberg, Howard Engler, Rama Ghatti, Prashant Gupta, Susan Hicks, Jake Humphrey, Lax Iyer, Manoj Jain, Mohan Kolli, B…
hCoV-19/USA/CA-CDC-QDX22786885/2021	EPI_ISL_1339850	2021-03-08	B.1.429	Quest Diagnostics Incorporated	Centers for Disease Control and Prevention Division of Viral Diseases, Pathogen Discovery	Peter W. Cook, Dakota Howard, Dhwani Batra, Ben L. Rambo-Martin, S. H. Rosenthal, A. Gerasimova, R. M. Kagan, B. Anderson, M. Hua, Y. Liu, L.E. Bernstein, K.E. Livingston, A. Perez, I. A. Shlyakhter, R. V. Rolando, R. Owen, P. Tanpaiboon, F. Lacbawan, Clinton R. Paden, Suxiang Tong, Duncan MacCannell
hCoV-19/USA/AZ-CDC-QDX22789264/2021	EPI_ISL_1339852	2021-03-08	B.1.429	Quest Diagnostics Incorporated	Centers for Disease Control and Prevention Division of Viral Diseases, Pathogen Discovery	Peter W. Cook, Dakota Howard, Dhwani Batra, Ben L. Rambo-Martin, S. H. Rosenthal, A. Gerasimova, R. M. Kagan, B. Anderson, M. Hua, Y. Liu, L.E. Bernstein, K.E. Livingston, A. Perez, I. A. Shlyakhter, R. V. Rolando, R. Owen, P. Tanpaiboon, F. Lacbawan, Clinton R. Paden, Suxiang Tong, Duncan MacCannell
hCoV-19/USA/CA-CDC-QDX22787636/2021	EPI_ISL_1339916	2021-03-04	B.1.429	Quest Diagnostics Incorporated	Centers for Disease Control and Prevention Division of Viral Diseases, Pathogen Discovery	Peter W. Cook, Dakota Howard, Dhwani Batra, Ben L. Rambo-Martin, S. H. Rosenthal, A. Gerasimova, R. M. Kagan, B. Anderson, M. Hua, Y. Liu, L.E. Bernstein, K.E. Livingston, A. Perez, I. A. Shlyakhter, R. V. Rolando, R. Owen, P. Tanpaiboon, F. Lacbawan, Clinton R. Paden, Suxiang Tong, Duncan MacCannell
hCoV-19/USA/CA-CDC-STM-000029363/2021	EPI_ISL_1340129	2021-03-07	B.1.429	Helix/Illumina	Centers for Disease Control and Prevention Division of Viral Diseases, Pathogen Discovery	Peter W. Cook, Dakota Howard, Dhwani Batra, Ben L. Rambo-Martin, Eileen de Feo, Jan Antico, Christine Tran, Matthew Tolentino, Shannon Wickline, Kim Gietzen, Brad Sickler, Jingtao Liu, Eric Allen, Phil Febbo, Summer Galloway, Nicole L. Washington, Simon White, Geraint Levan, Kelly Schiabor Barrett, Elizabeth Cirulli, Alexandre Bolze, Ary Ascencio, Charlotte Rivera-Garcia, Ryan Cho, Jason Nguyen, …
hCoV-19/USA/OH-CDC-QDX22763572/2021	EPI_ISL_1340488	2021-03-08	B.1.429	Quest Diagnostics Incorporated	Centers for Disease Control and Prevention Division of Viral Diseases, Pathogen Discovery	Peter W. Cook, Dakota Howard, Dhwani Batra, Ben L. Rambo-Martin, S. H. Rosenthal, A. Gerasimova, R. M. Kagan, B. Anderson, M. Hua, Y. Liu, L.E. Bernstein, K.E. Livingston, A. Perez, I. A. Shlyakhter, R. V. Rolando, R. Owen, P. Tanpaiboon, F. Lacbawan, Clinton R. Paden, Suxiang Tong, Duncan MacCannell
hCoV-19/USA/TX-CDC-QDX22762859/2021	EPI_ISL_1340520	2021-03-08	B.1.429	Quest Diagnostics Incorporated	Centers for Disease Control and Prevention Division of Viral Diseases, Pathogen Discovery	Peter W. Cook, Dakota Howard, Dhwani Batra, Ben L. Rambo-Martin, S. H. Rosenthal, A. Gerasimova, R. M. Kagan, B. Anderson, M. Hua, Y. Liu, L.E. Bernstein, K.E. Livingston, A. Perez, I. A. Shlyakhter, R. V. Rolando, R. Owen, P. Tanpaiboon, F. Lacbawan, Clinton R. Paden, Suxiang Tong, Duncan MacCannell
hCoV-19/USA/TX-CDC-QDX22755982/2021	EPI_ISL_1340600	2021-03-08	B.1.429	Quest Diagnostics Incorporated	Centers for Disease Control and Prevention Division of Viral Diseases, Pathogen Discovery	Peter W. Cook, Dakota Howard, Dhwani Batra, Ben L. Rambo-Martin, S. H. Rosenthal, A. Gerasimova, R. M. Kagan, B. Anderson, M. Hua, Y. Liu, L.E. Bernstein, K.E. Livingston, A. Perez, I. A. Shlyakhter, R. V. Rolando, R. Owen, P. Tanpaiboon, F. Lacbawan, Clinton R. Paden, Suxiang Tong, Duncan MacCannell
hCoV-19/USA/CA-CDPH-2000033095/2021	EPI_ISL_2796943	2021-01-27	B.1.429	CDPH VBL	California Department of Public Health	CDPH-COVIDNet, UCSF Center for Advanced Technology
hCoV-19/USA/IL-CDC-QDX22753657/2021	EPI_ISL_1340710	2021-03-08	B.1.429	Quest Diagnostics Incorporated	Centers for Disease Control and Prevention Division of Viral Diseases, Pathogen Discovery	Peter W. Cook, Dakota Howard, Dhwani Batra, Ben L. Rambo-Martin, S. H. Rosenthal, A. Gerasimova, R. M. Kagan, B. Anderson, M. Hua, Y. Liu, L.E. Bernstein, K.E. Livingston, A. Perez, I. A. Shlyakhter, R. V. Rolando, R. Owen, P. Tanpaiboon, F. Lacbawan, Clinton R. Paden, Suxiang Tong, Duncan MacCannell
hCoV-19/USA/CA-CDPH-2000033137/2021	EPI_ISL_2796957	2021-01-27	B.1.429	CDPH VBL	California Department of Public Health	CDPH-COVIDNet, UCSF Center for Advanced Technology
hCoV-19/USA/CA-CDPH-2000033203/2021	EPI_ISL_2796977	2021-01-26	B.1.429	CDPH VBL	California Department of Public Health	CDPH-COVIDNet, UCSF Center for Advanced Technology
hCoV-19/USA/NMDOH-2021076650/2021	EPI_ISL_1340922	2021-03-08	B.1.429	Gallup Indian Medical Center	New Mexico Department of Health Scientific Laboratory	Ellie Johnson, Anastacia Griego-Fisher, D'eldra Malone, Jennifer Benoit
hCoV-19/USA/CA-CDPH-2000034214/2021	EPI_ISL_2797038	2021-01-26	B.1.429	CDPH VBL	California Department of Public Health	CDPH-COVIDNet, UCSF Center for Advanced Technology
hCoV-19/USA/CA-CDPH-2000034232/2021	EPI_ISL_2797047	2021-01-26	B.1.429	CDPH VBL	California Department of Public Health	CDPH-COVIDNet, UCSF Center for Advanced Technology
hCoV-19/USA/WA-UW-65742/2021	EPI_ISL_1341176	2021-03-02	B.1.429	UW Virology Lab	UW Virology Lab	Pavitra Roychoudhury, Hong Xie, Lasata Shrestha, Shah Mohamed Bakhash, Michelle Lin, Noah Baker, Sean Ellis, Saraswathi Sathees, Meei-Li Huang, Keith R Jerome, Alexander Greninger
hCoV-19/USA/WA-UW-65820/2021	EPI_ISL_1341240	2021-02-24	B.1.429	UW Virology Lab	UW Virology Lab	Pavitra Roychoudhury, Hong Xie, Lasata Shrestha, Shah Mohamed Bakhash, Michelle Lin, Noah Baker, Sean Ellis, Saraswathi Sathees, Meei-Li Huang, Keith R Jerome, Alexander Greninger
hCoV-19/USA/CA-CDPH-2000034262/2021	EPI_ISL_2797060	2021-01-27	B.1.429	CDPH VBL	California Department of Public Health	CDPH-COVIDNet, UCSF Center for Advanced Technology
hCoV-19/USA/WA-UW-65843/2021	EPI_ISL_1341263	2021-02-28	B.1.429	UW Virology Lab	UW Virology Lab	Pavitra Roychoudhury, Hong Xie, Lasata Shrestha, Shah Mohamed Bakhash, Michelle Lin, Noah Baker, Sean Ellis, Saraswathi Sathees, Meei-Li Huang, Keith R Jerome, Alexander Greninger
hCoV-19/USA/WA-UW-65847/2021	EPI_ISL_1341266	2021-02-24	B.1.429	UW Virology Lab	UW Virology Lab	Pavitra Roychoudhury, Hong Xie, Lasata Shrestha, Shah Mohamed Bakhash, Michelle Lin, Noah Baker, Sean Ellis, Saraswathi Sathees, Meei-Li Huang, Keith R Jerome, Alexander Greninger
hCoV-19/USA/CA-CDPH-2000034671/2021	EPI_ISL_2797076	2021-02-03	B.1.429	CDPH VBL	California Department of Public Health	CDPH-COVIDNet, UCSF Center for Advanced Technology
hCoV-19/USA/WA-UW-65897/2021	EPI_ISL_1341308	2021-02-24	B.1.429	UW Virology Lab	UW Virology Lab	Pavitra Roychoudhury, Hong Xie, Lasata Shrestha, Shah Mohamed Bakhash, Michelle Lin, Noah Baker, Sean Ellis, Saraswathi Sathees, Meei-Li Huang, Keith R Jerome, Alexander Greninger
hCoV-19/USA/WA-UW-61902/2021	EPI_ISL_1341420	2021-02-07	B.1.429	UW Virology Lab	UW Virology Lab	Pavitra Roychoudhury, Hong Xie, Lasata Shrestha, Shah Mohamed Bakhash, Michelle Lin, Noah Baker, Sean Ellis, Saraswathi Sathees, Meei-Li Huang, Keith R Jerome, Alexander Greninger
hCoV-19/USA/WA-UW-61937/2021	EPI_ISL_1341449	2021-02-09	B.1.429	UW Virology Lab	UW Virology Lab	Pavitra Roychoudhury, Hong Xie, Lasata Shrestha, Shah Mohamed Bakhash, Michelle Lin, Noah Baker, Sean Ellis, Saraswathi Sathees, Meei-Li Huang, Keith R Jerome, Alexander Greninger
hCoV-19/USA/WA-UW-64626/2021	EPI_ISL_1341489	2021-02-18	B.1.429	UW Virology Lab	UW Virology Lab	Pavitra Roychoudhury, Hong Xie, Lasata Shrestha, Shah Mohamed Bakhash, Michelle Lin, Noah Baker, Sean Ellis, Saraswathi Sathees, Meei-Li Huang, Keith R Jerome, Alexander Greninger
hCoV-19/USA/WA-UW-62812/2021	EPI_ISL_1341530	2021-02-18	B.1.429	UW Virology Lab	UW Virology Lab	Pavitra Roychoudhury, Hong Xie, Lasata Shrestha, Shah Mohamed Bakhash, Michelle Lin, Noah Baker, Sean Ellis, Saraswathi Sathees, Meei-Li Huang, Keith R Jerome, Alexander Greninger
hCoV-19/USA/CA-CDPH-2000034849/2021	EPI_ISL_2797112	2021-02-03	B.1.429	CDPH VBL	California Department of Public Health	CDPH-COVIDNet, UCSF Center for Advanced Technology
hCoV-19/USA/WA-UW-64754/2021	EPI_ISL_1341669	2021-02-24	B.1.429	UW Virology Lab	UW Virology Lab	Pavitra Roychoudhury, Hong Xie, Lasata Shrestha, Shah Mohamed Bakhash, Michelle Lin, Noah R. Baker, Sean Ellis, Saraswathi Sathees, Meei-Li Huang, Keith R Jerome, Alexander Greninger
hCoV-19/USA/WA-UW-64758/2021	EPI_ISL_1341672	2021-02-24	B.1.429	UW Virology Lab	UW Virology Lab	Pavitra Roychoudhury, Hong Xie, Lasata Shrestha, Shah Mohamed Bakhash, Michelle Lin, Noah R. Baker, Sean Ellis, Saraswathi Sathees, Meei-Li Huang, Keith R Jerome, Alexander Greninger
hCoV-19/USA/CA-CDPH-2000035262/2021	EPI_ISL_2797133	2021-02-04	B.1.429	CDPH VBL	California Department of Public Health	CDPH-COVIDNet, UCSF Center for Advanced Technology
hCoV-19/USA/CA-CDPH-2000035400/2021	EPI_ISL_2797169	2021-02-03	B.1.429	CDPH VBL	California Department of Public Health	CDPH-COVIDNet, UCSF Center for Advanced Technology
hCoV-19/USA/CA-CDPH-2000035414/2021	EPI_ISL_2797173	2021-02-03	B.1.429	CDPH VBL	California Department of Public Health	CDPH-COVIDNet, UCSF Center for Advanced Technology
hCoV-19/USA/CA-CDPH-2000036021/2021	EPI_ISL_2797272	2021-02-02	B.1.429	CDPH VBL	California Department of Public Health	CDPH-COVIDNet, UCSF Center for Advanced Technology
hCoV-19/USA/CA-CDPH-2000036786/2021	EPI_ISL_2797313	2021-02-01	B.1.429	CDPH VBL	California Department of Public Health	CDPH-COVIDNet, UCSF Center for Advanced Technology
hCoV-19/USA/CA-CDPH-2000031609/2021	EPI_ISL_2797599	2021-01-28	B.1.429	CDPH VBL	California Department of Public Health	CDPH-COVIDNet, UCSF Center for Advanced Technology
hCoV-19/USA/CA-CDPH-2000031612/2021	EPI_ISL_2797600	2021-01-29	B.1.429	CDPH VBL	California Department of Public Health	CDPH-COVIDNet, UCSF Center for Advanced Technology
hCoV-19/USA/CA-CDPH-2000031629/2021	EPI_ISL_2797604	2021-01-28	B.1.429	CDPH VBL	California Department of Public Health	CDPH-COVIDNet, UCSF Center for Advanced Technology
hCoV-19/USA/CA-CDPH-2000031631/2021	EPI_ISL_2797605	2021-01-28	B.1.429	CDPH VBL	California Department of Public Health	CDPH-COVIDNet, UCSF Center for Advanced Technology
hCoV-19/USA/CA-CDPH-2000031643/2021	EPI_ISL_2797607	2021-01-28	B.1.429	CDPH VBL	California Department of Public Health	CDPH-COVIDNet, UCSF Center for Advanced Technology
hCoV-19/USA/CA-CDPH-2000031904/2021	EPI_ISL_2797679	2021-01-28	B.1.429	CDPH VBL	California Department of Public Health	CDPH-COVIDNet, UCSF Center for Advanced Technology
hCoV-19/USA/CA-CDPH-2000031996/2021	EPI_ISL_2797712	2021-01-27	B.1.429	CDPH VBL	California Department of Public Health	CDPH-COVIDNet, UCSF Center for Advanced Technology
hCoV-19/USA/CA-CDPH-2000033195/2021	EPI_ISL_2797800	2021-01-27	B.1.429	CDPH VBL	California Department of Public Health	CDPH-COVIDNet, UCSF Center for Advanced Technology
hCoV-19/USA/CA-CDPH-2000034212/2021	EPI_ISL_2797867	2021-01-26	B.1.429	CDPH VBL	California Department of Public Health	CDPH-COVIDNet, UCSF Center for Advanced Technology
hCoV-19/USA/CA-CDPH-2000034277/2021	EPI_ISL_2797884	2021-01-26	B.1.429	CDPH VBL	California Department of Public Health	CDPH-COVIDNet, UCSF Center for Advanced Technology
hCoV-19/USA/CA-CDPH-2000035397/2021	EPI_ISL_2797970	2021-02-03	B.1.429	CDPH VBL	California Department of Public Health	CDPH-COVIDNet, UCSF Center for Advanced Technology
hCoV-19/USA/CA-CDPH-2000035412/2021	EPI_ISL_2797974	2021-02-03	B.1.429	CDPH VBL	California Department of Public Health	CDPH-COVIDNet, UCSF Center for Advanced Technology
hCoV-19/USA/CA-CDPH-2000035526/2021	EPI_ISL_2797979	2021-02-03	B.1.429	CDPH VBL	California Department of Public Health	CDPH-COVIDNet, UCSF Center for Advanced Technology
hCoV-19/USA/CA-CDPH-2000035689/2021	EPI_ISL_2798011	2021-02-02	B.1.429	CDPH VBL	California Department of Public Health	CDPH-COVIDNet, UCSF Center for Advanced Technology
hCoV-19/USA/CA-CDPH-2000035743/2021	EPI_ISL_2798021	2021-02-03	B.1.429	CDPH VBL	California Department of Public Health	CDPH-COVIDNet, UCSF Center for Advanced Technology
hCoV-19/USA/WA-UW-63994/2021	EPI_ISL_1346560	2021-02-23	B.1.429	UW Virology Lab	UW Virology Lab	Pavitra Roychoudhury, Hong Xie, Lasata Shrestha, Shah Mohamed Bakhash, Michelle Lin, Noah R. Baker, Sean Ellis, Saraswathi Sathees, Meei-Li Huang, Keith R Jerome, Alexander Greninger
hCoV-19/USA/CA-CDPH-2000035922/2021	EPI_ISL_2798047	2021-02-02	B.1.429	CDPH VBL	California Department of Public Health	CDPH-COVIDNet, UCSF Center for Advanced Technology
hCoV-19/USA/CA-CDPH-2000036770/2021	EPI_ISL_2798101	2021-02-02	B.1.429	CDPH VBL	California Department of Public Health	CDPH-COVIDNet, UCSF Center for Advanced Technology
hCoV-19/Mexico/TAM_LANGEBIO_IMSS_0103/2021	EPI_ISL_1351703	2021-03-07	B.1.429	Centro de InvestigaciÃ³n BiomÃ©dica de Occidente (CIBO)	Unidad de Genomica Avanzada	Consorcio Mexicano de Vigilancia Genomica (CoViGen-Mex). Authors (in alphabetical order): Julio Elias Alvarado-Yaah, Carlos F. Arias, Santiago Avila-Rios, Victor Hugo Borja-Aburto, Celia Boukadida, Juan Bautista Chale-Dzul , Jose Antonio Enciso-Moreno, Gloria Elena Espinoza-Ayala, Fernando Fontove-Herrera, Concepcion Grajales-Muniz, Ricardo Grande, Alfredo Herrera-Estrella, Carla Ivon Herrera-Naj…
hCoV-19/Israel/CVL-4346/2021	EPI_ISL_1358560	2021-02-01	B.1.429	Israel Central Virology laboratory	Israel National Consortium for SARS-CoV-2 sequencing	Neta Zuckerman, Efrat Dahan Bucris, Michal Mandelboim, Dana Bar-Ilan, Oran Erster, Tzvia Mann, Omer Murik, David A. Zeevi, Assaf Rokney, Joseph Jaffe, Eva Nachum, Maya Davidovich Cohen, Ephraim Fass, Gal Zizelski Valenci, Mor Rubinstein, Efrat Rorman, Israel Nissan, Efrat Glick-Saar, Omri Nayshool, Gideon Rechavi, Ella Mendelson, Orna Mor
hCoV-19/USA/ID-IBL-716292/2021	EPI_ISL_1363176	2021-03-09	B.1.429	Idaho Bureau of Laboratories	Idaho Bureau of Laboratories	R. Beukelman, Matthew Charles Burns, Aimee Ceniseros, Robert L. Voermans, Christopher Ball
hCoV-19/USA/ID-IBL-716293/2021	EPI_ISL_1363177	2021-03-09	B.1.429	Idaho Bureau of Laboratories	Idaho Bureau of Laboratories	R. Beukelman, Matthew Charles Burns, Aimee Ceniseros, Robert L. Voermans, Christopher Ball
hCoV-19/USA/AZ-ASU2701/2021	EPI_ISL_1364668	2021-02-06	B.1.429	Arizona State University	Arizona State University	Peter T. Skidmore, LaRinda A. Holland, Rabia Maqsood, Emily A. Kaelin, Nicholas J. Mellor, Kristina Buss, Joy M. Blain, Neal W Woodbury, Valerie Harris, Joshua LaBaer, Vel Murugan, Efrem S. Lim
hCoV-19/USA/AZ-ASU2811/2021	EPI_ISL_1364698	2021-02-02	B.1.429	Arizona State University	Arizona State University	Peter T. Skidmore, LaRinda A. Holland, Rabia Maqsood, Emily A. Kaelin, Nicholas J. Mellor, Kristina Buss, Joy M. Blain, Neal W Woodbury, Valerie Harris, Joshua LaBaer, Vel Murugan, Efrem S. Lim
hCoV-19/USA/AZ-ASU2707/2021	EPI_ISL_1364831	2021-02-06	B.1.429	Arizona State University	Arizona State University	Peter T. Skidmore, LaRinda A. Holland, Rabia Maqsood, Emily A. Kaelin, Nicholas J. Mellor, Kristina Buss, Joy M. Blain, Neal W Woodbury, Valerie Harris, Joshua LaBaer, Vel Murugan, Efrem S. Lim
hCoV-19/USA/AZ-ASU2953/2021	EPI_ISL_1365468	2021-01-24	B.1.429	Arizona State University	Arizona State University	Peter T. Skidmore, LaRinda A. Holland, Rabia Maqsood, Emily A. Kaelin, Nicholas J. Mellor, Kristina Buss, Joy M. Blain, Neal W Woodbury, Valerie Harris, Joshua LaBaer, Vel Murugan, Efrem S. Lim
hCoV-19/USA/AZ-ASU3043/2021	EPI_ISL_1365496	2021-03-05	B.1.429	Arizona State University	Arizona State University	Peter T. Skidmore, LaRinda A. Holland, Rabia Maqsood, Emily A. Kaelin, Nicholas J. Mellor, Kristina Buss, Joy M. Blain, Neal W Woodbury, Valerie Harris, Joshua LaBaer, Vel Murugan, Efrem S. Lim
hCoV-19/USA/AZ-ASU2989/2021	EPI_ISL_1365505	2021-03-04	B.1.429	Arizona State University	Arizona State University	Peter T. Skidmore, LaRinda A. Holland, Rabia Maqsood, Emily A. Kaelin, Nicholas J. Mellor, Kristina Buss, Joy M. Blain, Neal W Woodbury, Valerie Harris, Joshua LaBaer, Vel Murugan, Efrem S. Lim
hCoV-19/USA/AZ-ASU3012/2021	EPI_ISL_1365637	2021-03-08	B.1.429	Arizona State University	Arizona State University	Peter T. Skidmore, LaRinda A. Holland, Rabia Maqsood, Emily A. Kaelin, Nicholas J. Mellor, Kristina Buss, Joy M. Blain, Neal W Woodbury, Valerie Harris, Joshua LaBaer, Vel Murugan, Efrem S. Lim
hCoV-19/Mexico/SEARCH-7933/2021	EPI_ISL_1366328	2021-01-25	B.1.429	Genomica Lab Molecular, Mexico	Andersen lab at Scripps Research	SEARCH Alliance San Diego with Jonathan Gonzalez Garcia, Jose Roman Chavez Mendez, Jose Horacio Reyna Verdugo, Martin Gonzalez Ibarra, Luis Alberto Rangel Gonzalez
hCoV-19/Mexico/SEARCH-7939/2021	EPI_ISL_1366334	2021-02-16	B.1.429	Genomica Lab Molecular, Mexico	Andersen lab at Scripps Research	SEARCH Alliance San Diego with Jonathan Gonzalez Garcia, Jose Roman Chavez Mendez, Jose Horacio Reyna Verdugo, Martin Gonzalez Ibarra, Luis Alberto Rangel Gonzalez
hCoV-19/USA/CA-ALSR-7713/2021	EPI_ISL_1366378	2021-01-03	B.1.429	San Diego County Public Health Laboratory	Andersen lab at Scripps Research	SEARCH Alliance San Diego with Tracy Basler, Jovan Shephard, Brett Austin
hCoV-19/USA/CA-ALSR-7736/2021	EPI_ISL_1366395	2021-02-02	B.1.429	Scripps Medical Laboratory	Andersen lab at Scripps Research	SEARCH Alliance San Diego with Michael Quigley, Ellen Stefanski, Ian Mchardy
hCoV-19/USA/CA-ALSR-7769/2021	EPI_ISL_1366413	2021-02-09	B.1.429	Scripps Medical Laboratory	Andersen lab at Scripps Research	SEARCH Alliance San Diego with Michael Quigley, Ellen Stefanski, Ian Mchardy
hCoV-19/USA/OH-CDC-QDX22788079/2021	EPI_ISL_1367442	2021-03-09	B.1.429	Quest Diagnostics Incorporated	Centers for Disease Control and Prevention Division of Viral Diseases, Pathogen Discovery	Peter W. Cook, Dakota Howard, Dhwani Batra, Ben L. Rambo-Martin, S. H. Rosenthal, A. Gerasimova, R. M. Kagan, B. Anderson, M. Hua, Y. Liu, L.E. Bernstein, K.E. Livingston, A. Perez, I. A. Shlyakhter, R. V. Rolando, R. Owen, P. Tanpaiboon, F. Lacbawan, Clinton R. Paden, Suxiang Tong, Duncan MacCannell
hCoV-19/USA/IL-CDC-QDX22788271/2021	EPI_ISL_1367450	2021-03-09	B.1.429	Quest Diagnostics Incorporated	Centers for Disease Control and Prevention Division of Viral Diseases, Pathogen Discovery	Peter W. Cook, Dakota Howard, Dhwani Batra, Ben L. Rambo-Martin, S. H. Rosenthal, A. Gerasimova, R. M. Kagan, B. Anderson, M. Hua, Y. Liu, L.E. Bernstein, K.E. Livingston, A. Perez, I. A. Shlyakhter, R. V. Rolando, R. Owen, P. Tanpaiboon, F. Lacbawan, Clinton R. Paden, Suxiang Tong, Duncan MacCannell
hCoV-19/USA/MN-MDH-4228/2021	EPI_ISL_1372526	2021-02-26	B.1.429	Mayo Clinic & Mayo Clinic Laboratories	Minnesota Department of Health, Public Health Laboratory	Alexandra Lorentz, Jacob Garfin, Matt Plumb, and Xiong Wang
hCoV-19/USA/ID-USAFSAM-S1285/2021	EPI_ISL_1372971	2021-03-02	B.1.429	US Air Force School of Aerospace Medicine	US Air Force School of Aerospace Medicine	Anthony Fries, Jennifer Meyer, William Gruner, William Buggele, Amanda Javorina, Sarah Purves, Clarise Starr, Elizabeth Macias
hCoV-19/USA/ID-USAFSAM-S1280/2021	EPI_ISL_1372984	2021-03-01	B.1.429	US Air Force School of Aerospace Medicine	US Air Force School of Aerospace Medicine	Anthony Fries, Jennifer Meyer, William Gruner, William Buggele, Amanda Javorina, Sarah Purves, Clarise Starr, Elizabeth Macias
hCoV-19/USA/CA-LACPHL-AF00692/2021	EPI_ISL_1379958	2021-03-05	B.1.429	UCLA Clinical Micro Lab	Los Angeles County Public Health Laboratories	P. Hemarajata et al.
hCoV-19/USA/FL-CDC-QDX22947200/2021	EPI_ISL_1391481	2021-03-15	B.1.429	Quest Diagnostics Incorporated	Centers for Disease Control and Prevention Division of Viral Diseases, Pathogen Discovery	Peter W. Cook, Dakota Howard, Dhwani Batra, Ben L. Rambo-Martin, S. H. Rosenthal, A. Gerasimova, R. M. Kagan, B. Anderson, M. Hua, Y. Liu, L.E. Bernstein, K.E. Livingston, A. Perez, I. A. Shlyakhter, R. V. Rolando, R. Owen, P. Tanpaiboon, F. Lacbawan, Clinton R. Paden, Suxiang Tong, Duncan MacCannell
hCoV-19/USA/TX-CDC-QDX22981174/2021	EPI_ISL_1391574	2021-03-15	B.1.429	Quest Diagnostics Incorporated	Centers for Disease Control and Prevention Division of Viral Diseases, Pathogen Discovery	Peter W. Cook, Dakota Howard, Dhwani Batra, Ben L. Rambo-Martin, S. H. Rosenthal, A. Gerasimova, R. M. Kagan, B. Anderson, M. Hua, Y. Liu, L.E. Bernstein, K.E. Livingston, A. Perez, I. A. Shlyakhter, R. V. Rolando, R. Owen, P. Tanpaiboon, F. Lacbawan, Clinton R. Paden, Suxiang Tong, Duncan MacCannell
hCoV-19/USA/CT-CDC-QDX22948017/2021	EPI_ISL_1391663	2021-03-14	B.1.429	Quest Diagnostics Incorporated	Centers for Disease Control and Prevention Division of Viral Diseases, Pathogen Discovery	Peter W. Cook, Dakota Howard, Dhwani Batra, Ben L. Rambo-Martin, S. H. Rosenthal, A. Gerasimova, R. M. Kagan, B. Anderson, M. Hua, Y. Liu, L.E. Bernstein, K.E. Livingston, A. Perez, I. A. Shlyakhter, R. V. Rolando, R. Owen, P. Tanpaiboon, F. Lacbawan, Clinton R. Paden, Suxiang Tong, Duncan MacCannell
hCoV-19/USA/LA-CDC-STM-000033105/2021	EPI_ISL_1391738	2021-03-10	B.1.429	Helix/Illumina	Centers for Disease Control and Prevention Division of Viral Diseases, Pathogen Discovery	Peter W. Cook, Dakota Howard, Dhwani Batra, Ben L. Rambo-Martin, Eileen de Feo, Jan Antico, Christine Tran, Matthew Tolentino, Shannon Wickline, Kim Gietzen, Brad Sickler, Jingtao Liu, Eric Allen, Phil Febbo, Summer Galloway, Nicole L. Washington, Simon White, Geraint Levan, Kelly Schiabor Barrett, Elizabeth Cirulli, Alexandre Bolze, Ary Ascencio, Charlotte Rivera-Garcia, Ryan Cho, Jason Nguyen, …
hCoV-19/USA/PA-CDC-STM-000032273/2021	EPI_ISL_1391818	2021-03-09	B.1.429	Helix/Illumina	Centers for Disease Control and Prevention Division of Viral Diseases, Pathogen Discovery	Peter W. Cook, Dakota Howard, Dhwani Batra, Ben L. Rambo-Martin, Eileen de Feo, Jan Antico, Christine Tran, Matthew Tolentino, Shannon Wickline, Kim Gietzen, Brad Sickler, Jingtao Liu, Eric Allen, Phil Febbo, Summer Galloway, Nicole L. Washington, Simon White, Geraint Levan, Kelly Schiabor Barrett, Elizabeth Cirulli, Alexandre Bolze, Ary Ascencio, Charlotte Rivera-Garcia, Ryan Cho, Jason Nguyen, …
hCoV-19/USA/UT-UPHL-2103417577/2021	EPI_ISL_1404012	2021-01-21	B.1.429	Utah Public Health Laboratory	Utah Public Health Laboratory	Erin L. Young, Kelly F. Oakeson, Tara Gallagher
hCoV-19/USA/AZ-TG769673/2021	EPI_ISL_1392259	2021-03-05	B.1.429	Sonora Quest Laboratories	TGen North	Jolene Bowers, Heather Centner, Chris French, Hayley Yaglom, Ashlyn Pfeiffer, Darrin Lemmer, Dave Engelthaler, The Arizona COVID Genomics Union (ACGU)
hCoV-19/USA/PA-CDC-QDX22905938/2021	EPI_ISL_1392313	2021-03-10	B.1.429	Quest Diagnostics Incorporated	Centers for Disease Control and Prevention Division of Viral Diseases, Pathogen Discovery	Peter W. Cook, Dakota Howard, Dhwani Batra, Ben L. Rambo-Martin, S. H. Rosenthal, A. Gerasimova, R. M. Kagan, B. Anderson, M. Hua, Y. Liu, L.E. Bernstein, K.E. Livingston, A. Perez, I. A. Shlyakhter, R. V. Rolando, R. Owen, P. Tanpaiboon, F. Lacbawan, Clinton R. Paden, Suxiang Tong, Duncan MacCannell
hCoV-19/USA/OH-CDC-QDX22905608/2021	EPI_ISL_1392416	2021-03-11	B.1.429	Quest Diagnostics Incorporated	Centers for Disease Control and Prevention Division of Viral Diseases, Pathogen Discovery	Peter W. Cook, Dakota Howard, Dhwani Batra, Ben L. Rambo-Martin, S. H. Rosenthal, A. Gerasimova, R. M. Kagan, B. Anderson, M. Hua, Y. Liu, L.E. Bernstein, K.E. Livingston, A. Perez, I. A. Shlyakhter, R. V. Rolando, R. Owen, P. Tanpaiboon, F. Lacbawan, Clinton R. Paden, Suxiang Tong, Duncan MacCannell
hCoV-19/USA/NY-Wadsworth-21031359-01/2021	EPI_ISL_1398108	2021-03-09	B.1.429	NORTHWELL HEALTH LABORATORIES	Wadsworth Center, New York State Department of Health	Kirsten St. George, Daryl M. Lamson, Alexis Russel, Matthew Shudt, Melissa A Leisner, Jonathan Plitnick, Navjot Singh, John Kelly, Erasmus Schneider, Erica Lasek-Nesselquist
[truncated: 4,715 more rows]
